# Supplementary material for: IMA peptides regulate root nodulation and nitrogen homeostasis by providing iron according to internal nitrogen status
Source: Nat Commun. 2024 Jan 29;15:733. doi: 10.1038/s41467-024-44865-4 (PMC10825120; doi:10.1038/s41467-024-44865-4)
Supplement: Supplementary file 4 — Supplementary Dataset 1 [file 41467_2024_44865_MOESM4_ESM.xlsx]

## Sheet: WTvsnon_UP_shoot
The list of rhizobia-inducible genes (4599) that have upregulated DEGs (log2FC > 1 and FDR < 0.05) in WT rhizobia-inoculated conditions compared to non-inoculated conditions .
Gene ID (L. japonicus genome v3.0)	WT rhizobia /non-inoculation
	log2FC	FDR
Lj0g3v0288089	13.7574	0.000434769
Lj0g3v0124309	12.5453	1.4125e-25
Lj3g3v1049000	11.9566	8.35883e-41
Lj6g3v1786750	11.2032	2.00908e-11
Lj3g3v0065560	10.877	8.67394e-27
Lj6g3v1786740	10.3814	5.0233e-18
Lj3g3v2186980	10.16	2.09276e-17
Lj1g3v3354240	10.1354	7.95823e-17
Lj2g3v1002720	10.0547	3.79412e-22
Lj2g3v2958560	9.56543	9.51236e-05
Lj2g3v1436890	9.41881	4.63202e-06
Lj5g3v1529860	9.28185	1.3884e-07
Lj3g3v2213650	9.18728	1.30116e-07
Lj0g3v0173699	9.1797	2.03373e-08
Lj0g3v0122399	8.9578	2.17458e-05
Lj0g3v0335159	8.90885	1.42147e-11
Lj3g3v3752250	8.86929	4.77385e-05
Lj2g3v1378920	8.7715	1.17313e-05
Lj2g3v0179280	8.7593	0.0035285
Lj6g3v2255740	8.69672	5.95638e-12
Lj6g3v2019770	8.66709	0.000956866
Lj1g3v4931450	8.65508	0.00107969
Lj3g3v2983950	8.58772	1.00274e-08
Lj0g3v0360499	8.56472	1.24294e-06
Lj0g3v0196029	8.53228	3.737e-05
Lj0g3v0104989	8.43572	0.0031663
Lj1g3v4917440	8.34109	5.66861e-07
Lj3g3v2296560	8.30082	3.83803e-05
Lj0g3v0132569	8.24065	1.77204e-07
Lj3g3v2038880	8.22225	0.00290869
Lj1g3v0489020	8.20914	0.000440726
Lj0g3v0217869	8.17537	8.16677e-07
Lj0g3v0108549	8.15745	6.99226e-08
Lj0g3v0164119	8.12565	0.00163822
Lj1g3v1302660	8.08221	0.00011582
Lj0g3v0262789	8.06658	0.000111184
Lj3g3v2735020	8.06085	0.021848
Lj1g3v4917500	8.02658	3.39813e-07
Lj5g3v0404770	7.99272	5.27077e-08
Lj0g3v0237409	7.95591	8.03586e-05
Lj2g3v3224090	7.9179	0.000579307
Lj1g3v2659350	7.83218	7.92667e-10
Lj1g3v1888520	7.78001	4.30483e-06
Lj4g3v0190020	7.70152	5.93288e-05
Lj0g3v0357849	7.625	0.0243252
Lj3g3v1642160	7.60925	0.0264425
Lj6g3v0526160	7.58997	1.17181e-06
Lj1g3v2279490	7.5851	0.000467609
Lj4g3v3019440	7.54841	0.000180623
Lj5g3v1774850	7.53245	0.0022376
Lj1g3v4317480	7.52534	1.09463e-08
LjCg3v0013490	7.49064	9.02055e-07
Lj0g3v0051029	7.45015	9.86814e-07
Lj0g3v0009669	7.39711	4.52172e-06
Lj2g3v2507810	7.38142	0.00275224
Lj1g3v3300050	7.37402	2.63463e-06
Lj0g3v0106389	7.37187	0.0272477
Lj1g3v3218030	7.35376	0.00034978
Lj4g3v0987780	7.33274	0.00619814
Lj0g3v0294119	7.31733	1.55539e-06
Lj0g3v0075669	7.27396	0.000954875
Lj3g3v0139520	7.26451	3.35114e-07
Lj4g3v1600420	7.20354	0.00570252
Lj0g3v0216549	7.06199	0.00032728
Lj0g3v0214259	7.025	0.00018548
Lj1g3v1732390	7.02269	0.000635948
Lj5g3v1599600	7.01863	0.02288
Lj0g3v0293759	7.01744	1.82448e-05
Lj0g3v0202379	6.92402	0.00430602
Lj0g3v0085739	6.87713	0.000686242
Lj5g3v0070870	6.84189	0.0216822
Lj0g3v0209889	6.81849	0.00150658
Lj0g3v0202359	6.81543	4.1423e-14
Lj1g3v4931310	6.80841	0.000132153
Lj2g3v0604100	6.79112	0.000574629
Lj0g3v0040029	6.77772	0.00112873
Lj1g3v1888510	6.77596	0.000349842
Lj4g3v2263930	6.76977	1.61569e-05
Lj4g3v2575030	6.715	0.000546801
Lj1g3v3256680	6.71079	0.000922152
Lj0g3v0061159	6.71064	0.000770708
Lj0g3v0110889	6.69302	0.00534201
Lj4g3v0756980	6.67982	0.0225463
Lj0g3v0276599	6.63579	2.34257e-05
Lj6g3v1930400	6.62653	3.8165e-27
Lj2g3v0909590	6.59244	0.00690407
Lj0g3v0264659	6.55388	0.00168584
Lj0g3v0066899	6.54597	0.0225141
Lj3g3v3085620	6.51147	2.11883e-14
Lj6g3v1048900	6.50543	2.5074e-14
Lj3g3v0755630	6.49951	1.12769e-14
Lj0g3v0213919	6.49225	0.0389361
Lj1g3v3382490	6.44262	0.0110268
Lj1g3v4289030	6.42933	1.72409e-06
Lj0g3v0260349	6.4187	0.00530138
Lj4g3v0336840	6.39815	0.0185054
Lj2g3v1080750	6.38061	0.00264744
Lj1g3v3555810	6.37316	5.83822e-05
Lj0g3v0111819	6.35969	0.010057
Lj1g3v1930250	6.32583	3.96558e-06
Lj4g3v1212320	6.29141	0.0402565
Lj0g3v0040009	6.27159	0.0392569
Lj4g3v1333280	6.26953	0.0175458
Lj0g3v0243869	6.2534	0.01583
Lj1g3v4918590	6.24657	2.10783e-19
Lj3g3v0115990	6.21936	5.84003e-06
Lj2g3v1068770	6.20411	0.0164203
Lj1g3v1930240	6.18352	0.000341471
Lj0g3v0209299	6.17732	9.68693e-07
Lj5g3v0265880	6.16355	2.93985e-24
Lj1g3v2156590	6.13796	0.0142503
Lj0g3v0094539	6.1	6.07844e-16
Lj0g3v0176539	6.0896	0.00410734
Lj0g3v0066929	6.04199	0.00219727
Lj4g3v1047790	6.03756	0.00295628
Lj3g3v0740450	5.92861	2.11507e-11
Lj0g3v0094919	5.92078	4.04892e-09
Lj1g3v3597180	5.9156	4.01326e-09
Lj6g3v1914550	5.89344	1.26046e-28
Lj3g3v0755620	5.87031	6.57172e-28
Lj1g3v1290400	5.84107	5.51712e-07
Lj0g3v0358109	5.79871	5.5739e-07
Lj2g3v1192890	5.79199	0.0172901
Lj3g3v1145970	5.69308	0.0496818
Lj4g3v2754250	5.6659	8.2971e-07
Lj0g3v0190419	5.64307	0.000780263
Lj0g3v0210229	5.62257	0.0180056
Lj1g3v4554740	5.61057	0.0135746
Lj2g3v2657260	5.56293	1.93689e-05
Lj0g3v0249049	5.53541	1.69241e-08
Lj2g3v0663760	5.50914	1.99767e-26
Lj3g3v2466450	5.4952	0.00604556
Lj1g3v3597170	5.48958	0.00111689
Lj2g3v2414780	5.47621	0.00950648
Lj2g3v1002730	5.45789	3.42573e-20
Lj2g3v1252720	5.45267	0.00740445
Lj2g3v0632830	5.43543	0.0047792
Lj3g3v0755500	5.39675	5.06172e-55
Lj0g3v0061349	5.37398	0.0202852
Lj0g3v0213419	5.30177	2.65361e-11
Lj0g3v0088139	5.29784	9.02466e-09
Lj0g3v0157999	5.26351	0.0252817
Lj0g3v0354079	5.15761	0.0236036
Lj0g3v0298829	5.12026	0.00962024
Lj0g3v0139429	5.11842	0.0202923
Lj2g3v1758460	5.07576	0.0201857
Lj4g3v0756990	5.05668	0.0352025
Lj5g3v1668320	5.0362	2.75677e-06
Lj3g3v2661200	5.02641	7.02479e-17
Lj4g3v1330710	4.98126	0.00607582
Lj5g3v0642670	4.96856	3.85358e-08
Lj4g3v0450330	4.96692	5.28971e-05
Lj0g3v0114559	4.95652	0.0138889
Lj1g3v4753030	4.94817	7.32277e-05
Lj5g3v1699160	4.93465	8.78108e-05
Lj0g3v0103179	4.92131	0.00641652
Lj1g3v3631760	4.88927	5.27808e-08
Lj2g3v1550430	4.85925	0.000106486
Lj4g3v2603970	4.8568	0.000297243
Lj2g3v0780580	4.85459	2.00911e-07
Lj0g3v0023849	4.8479	0.00112292
Lj6g3v1786760	4.84131	1.94485e-05
Lj1g3v3329020	4.83757	9.73055e-06
Lj1g3v3101600	4.80081	0.00963226
Lj0g3v0198629	4.78607	0.000107069
Lj0g3v0124299	4.78411	3.34813e-29
Lj2g3v1831990	4.74003	9.27001e-08
Lj0g3v0145679	4.7341	5.1064e-06
Lj0g3v0348839	4.73269	0.000852598
Lj1g3v3442640	4.72479	6.94142e-63
Lj0g3v0065669	4.71192	0.000211083
Lj0g3v0312679	4.7087	0.00914614
Lj1g3v2979160	4.67301	2.81024e-10
Lj6g3v0365880	4.64621	0.0200981
Lj2g3v1155640	4.61827	0.000232794
Lj2g3v2051030	4.60808	9.0389e-16
Lj0g3v0305989	4.5875	0.00934177
Lj3g3v2737550	4.57536	0.00498638
Lj4g3v1881810	4.57172	0.00126979
Lj2g3v3071890	4.56066	5.75385e-28
Lj1g3v3690150	4.54476	0.0301328
Lj0g3v0261959	4.53575	7.24252e-08
Lj0g3v0300679	4.52894	0.000967471
Lj0g3v0062939	4.50641	0.00116181
Lj0g3v0105219	4.48501	2.31526e-06
Lj5g3v1954060	4.47721	0.0227509
Lj0g3v0209339	4.4442	7.97865e-06
Lj0g3v0129739	4.4373	3.63202e-12
Lj0g3v0075269	4.42187	0.0158199
Lj1g3v2095670	4.42164	3.77172e-13
Lj6g3v2170750	4.40301	1.59767e-54
Lj4g3v0643990	4.37491	0.00213648
Lj1g3v2431840	4.36477	0.0299104
Lj4g3v0336900	4.33027	1.23667e-08
Lj2g3v1904490	4.3275	0.0377179
Lj2g3v1648000	4.30805	0.00739726
Lj6g3v1929390	4.30769	1.09241e-06
Lj0g3v0285709	4.30367	2.66733e-13
Lj2g3v1068330	4.29466	1.90645e-11
Lj3g3v2661920	4.28526	1.47883e-25
Lj3g3v2385560	4.26877	5.58786e-07
Lj2g3v1002740	4.26572	0.00105276
Lj5g3v0404780	4.24434	0.000372364
Lj4g3v2691890	4.24334	0.00622797
Lj3g3v2661910	4.22354	1.50793e-21
Lj3g3v2661820	4.21111	1.23402e-25
Lj0g3v0099889	4.20831	6.59185e-16
Lj4g3v2788030	4.20527	4.6527e-05
Lj3g3v2661930	4.19701	3.79368e-22
Lj3g3v2661660	4.18638	2.42211e-06
Lj0g3v0255289	4.1814	0.00763056
Lj3g3v2661830	4.14369	6.6591e-24
Lj3g3v2661780	4.14265	1.254e-17
Lj2g3v1838160	4.1423	0.0117336
Lj1g3v3834250	4.14073	0.00385065
Lj5g3v1145280	4.1283	0.00310312
Lj3g3v2576510	4.12713	0.0313715
Lj0g3v0363079	4.12495	0.0230864
Lj5g3v0144450	4.12396	0.000152907
Lj0g3v0164769	4.12256	6.06164e-21
Lj1g3v3716200	4.11989	6.51405e-05
Lj0g3v0059699	4.11818	0.0384064
Lj0g3v0170559	4.11816	2.18538e-08
Lj3g3v0743560	4.11698	4.05065e-14
Lj2g3v0435500	4.09101	0.00234263
Lj0g3v0102079	4.08775	0.00101523
Lj3g3v1404000	4.08511	3.50663e-05
Lj0g3v0131799	4.07893	0.0018497
Lj3g3v2661850	4.07733	3.13108e-14
Lj0g3v0119279	4.07037	0.0322
Lj1g3v3477210	4.05831	1.39828e-05
Lj0g3v0238729	4.05137	1.24585e-10
Lj0g3v0201169	4.04885	1.26371e-11
Lj0g3v0058379	4.04763	0.0130337
Lj0g3v0257799	4.04763	0.0130337
Lj1g3v4549060	4.02612	3.29385e-05
Lj4g3v1284990	4.01867	0.0188236
Lj3g3v0683900	4.01864	0.000690723
Lj0g3v0100319	4.01652	0.000359449
Lj4g3v2141350	4.01532	4.15649e-13
Lj0g3v0156449	4.01405	2.20545e-07
Lj2g3v0879030	4.00852	7.73127e-13
Lj6g3v2155500	4.00412	2.637e-05
Lj6g3v1915680	4.00161	0.000890913
Lj0g3v0057899	4.00137	6.58882e-19
Lj4g3v2265180	3.99974	2.7658e-10
Lj3g3v2739630	3.99837	0.000123666
Lj5g3v0963130	3.98918	0.0114442
Lj4g3v1787090	3.9821	0.00105951
Lj1g3v3834370	3.9723	0.00114967
Lj5g3v0404890	3.96925	2.18361e-18
Lj3g3v0755140	3.96746	1.29675e-14
Lj3g3v2661590	3.95608	6.46796e-27
Lj1g3v2114730	3.91993	0.0347397
Lj6g3v2275010	3.90767	0.00243154
Lj5g3v0391400	3.90355	2.01885e-13
Lj6g3v1914560	3.89864	2.22598e-05
Lj3g3v2661210	3.88966	3.89707e-17
Lj3g3v3640270	3.88677	2.13818e-07
Lj0g3v0326579	3.88433	0.0112219
Lj2g3v2414700	3.88164	0.00457719
Lj3g3v2661250	3.87556	8.4152e-22
Lj1g3v4753110	3.87541	0.0229833
Lj1g3v2326650	3.86685	8.5548e-21
Lj0g3v0283259	3.86663	1.56838e-13
Lj3g3v2661610	3.86504	4.10274e-12
Lj3g3v2994490	3.85939	7.79254e-37
Lj0g3v0290579	3.85866	3.17558e-06
Lj4g3v3096040	3.85544	8.3089e-25
Lj2g3v1265070	3.85399	0.0230086
Lj0g3v0269919	3.84633	0.00030812
Lj4g3v2140070	3.82958	0.0250527
Lj0g3v0208219	3.82904	2.03863e-25
Lj4g3v0151510	3.82061	0.0320411
Lj2g3v0934150	3.81797	3.48717e-06
Lj4g3v1474100	3.80929	0.0280126
Lj3g3v0139560	3.79705	0.0333446
Lj0g3v0298459	3.79532	0.0235679
Lj3g3v3639220	3.78309	0.00342159
Lj0g3v0166899	3.78227	2.51354e-43
Lj2g3v0571400	3.77793	0.00317446
Lj0g3v0043349	3.77274	1.477e-11
Lj0g3v0247829	3.76722	0.00334128
Lj1g3v2372260	3.76531	0.0134904
Lj3g3v2601420	3.76338	3.13466e-44
Lj3g3v2661600	3.75924	3.13831e-05
Lj3g3v2661580	3.75449	2.21384e-18
Lj0g3v0348489	3.74432	0.000150941
Lj3g3v2661520	3.74384	1.70735e-19
Lj0g3v0066889	3.74146	0.00846294
Lj0g3v0057949	3.7311	3.00388e-11
Lj2g3v1575300	3.72511	0.011184
Lj1g3v3904210	3.71264	0.0302977
Lj4g3v1682040	3.7064	3.88391e-15
Lj4g3v0336910	3.70231	4.76997e-11
Lj6g3v0433860	3.70013	1.92097e-06
Lj0g3v0331109	3.6981	0.000139234
Lj5g3v1538700	3.69459	1.30302e-07
Lj5g3v1303510	3.6939	0.000144061
Lj0g3v0267839	3.68186	3.95293e-29
Lj3g3v2661300	3.67591	4.50475e-19
Lj2g3v1014330	3.66304	0.00360379
Lj2g3v1277440	3.66072	0.0457119
Lj2g3v1659450	3.65884	4.82735e-08
Lj3g3v2128240	3.65576	0.0028942
Lj5g3v1774860	3.65446	0.00835816
Lj0g3v0308649	3.65031	0.024155
Lj3g3v2661280	3.64128	2.66517e-22
Lj3g3v3735560	3.63446	0.0100007
Lj0g3v0125369	3.62812	0.00568289
Lj5g3v2291170	3.62799	1.14481e-05
Lj0g3v0189799	3.62788	0.0147288
Lj0g3v0037719	3.62518	0.0124901
Lj0g3v0066849	3.62424	1.85219e-26
Lj4g3v0924530	3.62084	1.96121e-05
Lj1g3v0095190	3.62014	0.0137799
Lj5g3v2046000	3.62014	0.0137799
Lj0g3v0128939	3.61096	0.00827597
Lj4g3v1881920	3.60035	0.00374376
Lj3g3v2661380	3.59336	1.78469e-26
Lj3g3v2661360	3.59235	1.58746e-09
Lj2g3v1549690	3.59053	0.0105924
Lj0g3v0295819	3.58921	5.86105e-08
Lj4g3v0679860	3.58464	0.00157665
Lj0g3v0127699	3.58423	0.0294423
Lj3g3v2661650	3.58126	1.71935e-15
Lj3g3v2661370	3.57787	1.08301e-14
Lj2g3v0661490	3.57778	0.000219688
Lj3g3v2661530	3.57643	4.69455e-17
Lj2g3v2099830	3.57011	0.00902668
Lj3g3v0755440	3.56386	1.04989e-08
Lj4g3v0286070	3.56354	0.00200588
Lj0g3v0116649	3.55802	0.00580314
Lj1g3v4701790	3.55208	0.0470498
Lj3g3v0744600	3.55017	0.0104348
Lj4g3v3093960	3.54841	0.000515365
Lj4g3v1582810	3.54409	4.88369e-09
Lj1g3v4538870	3.54325	0.0494903
Lj0g3v0136679	3.53066	0.00165522
Lj3g3v0755150	3.52723	7.40077e-13
Lj0g3v0038059	3.5148	2.21846e-10
Lj1g3v4304260	3.51388	2.72415e-25
Lj0g3v0087659	3.50177	3.69594e-08
Lj0g3v0315129	3.50022	1.8643e-10
Lj0g3v0166909	3.49931	6.18399e-07
Lj2g3v1768550	3.49467	3.4067e-05
Lj3g3v0270530	3.48299	9.57548e-36
Lj0g3v0125079	3.47536	1.62597e-11
Lj5g3v0805260	3.47209	2.30547e-19
Lj0g3v0270609	3.47157	1.60548e-08
Lj3g3v2661340	3.46914	4.49503e-15
Lj0g3v0132789	3.46805	0.0295862
Lj5g3v0280390	3.46431	0.000301679
Lj4g3v2754430	3.45544	3.47545e-40
Lj5g3v1697290	3.45428	2.90775e-31
Lj0g3v0015489	3.45087	0.000422164
Lj6g3v0365890	3.43319	3.46953e-06
Lj1g3v4720690	3.43287	0.00503886
Lj3g3v0766130	3.43175	0.0159556
Lj6g3v1880270	3.43078	2.03003e-15
Lj3g3v0461430	3.42863	0.0143654
Lj1g3v4729070	3.42861	1.05864e-09
Lj0g3v0057909	3.41957	5.13165e-21
Lj0g3v0173339	3.41824	0.0130921
Lj0g3v0122339	3.41284	1.17492e-09
Lj0g3v0066309	3.40424	0.0248048
Lj5g3v1015160	3.39927	0.0107438
Lj0g3v0317549	3.39747	0.0183663
Lj5g3v0144430	3.39706	1.77113e-14
Lj0g3v0122369	3.3895	5.56331e-09
Lj6g3v1450860	3.38049	5.32406e-05
Lj3g3v0755400	3.37587	1.61007e-25
Lj1g3v0248930	3.37291	5.76215e-05
Lj3g3v2661330	3.36305	6.72503e-06
Lj2g3v0632090	3.36212	0.00249285
Lj6g3v0062040	3.36006	0.00167719
Lj2g3v3164050	3.3585	0.0491986
Lj3g3v0028550	3.35658	1.63173e-24
Lj3g3v3441340	3.35041	3.80001e-07
Lj0g3v0207139	3.34941	0.000894321
Lj0g3v0094589	3.34878	3.31463e-43
Lj0g3v0192509	3.34831	3.49971e-05
Lj0g3v0119489	3.34777	0.028205
Lj0g3v0197799	3.34427	9.18917e-09
Lj0g3v0359519	3.33713	0.0371869
Lj3g3v0260480	3.32126	0.00647827
Lj1g3v4616550	3.31898	6.53428e-25
Lj3g3v0424090	3.31539	0.0148251
Lj4g3v0685360	3.3142	8.28026e-33
Lj5g3v0144440	3.30328	9.88049e-15
Lj0g3v0311419	3.30274	9.48399e-26
Lj0g3v0122349	3.30255	1.30107e-06
Lj0g3v0198479	3.30219	1.21796e-09
Lj0g3v0179219	3.30152	0.000200399
Lj0g3v0290589	3.29778	0.0218198
Lj0g3v0158769	3.29696	4.4571e-11
Lj0g3v0139949	3.29118	2.04579e-20
Lj0g3v0066879	3.29011	2.79781e-05
Lj0g3v0216689	3.2888	0.0351053
Lj1g3v4205480	3.27614	5.36615e-07
Lj0g3v0242389	3.2759	0.000338321
Lj2g3v1693170	3.2753	5.47266e-06
Lj3g3v2835360	3.27516	5.44519e-13
Lj0g3v0122379	3.27493	1.71162e-09
Lj6g3v1878760	3.2696	4.9254e-09
Lj1g3v3891800	3.25937	0.00184879
Lj0g3v0289579	3.25609	0.0285432
Lj0g3v0134329	3.25417	0.00547336
Lj0g3v0159209	3.24966	3.679e-05
Lj4g3v1389340	3.2443	6.07929e-20
Lj3g3v0809870	3.23932	0.000619057
Lj4g3v2284990	3.23884	0.0474337
Lj4g3v2754420	3.23094	2.68315e-15
Lj0g3v0109979	3.22872	0.00129534
Lj4g3v0333700	3.22732	1.36345e-17
Lj2g3v1989160	3.22578	0.0174376
Lj3g3v2330780	3.22088	3.37652e-05
Lj4g3v0333690	3.218	0.000423197
Lj0g3v0177679	3.21532	0.00454864
Lj2g3v1693180	3.21413	1.1709e-15
Lj0g3v0329069	3.21374	7.28418e-06
Lj0g3v0122359	3.20886	1.78512e-10
Lj0g3v0359509	3.20535	1.00617e-46
Lj0g3v0273449	3.20487	0.00143836
Lj5g3v0308350	3.20319	5.39913e-13
Lj4g3v1093980	3.19815	0.0358188
Lj3g3v2809300	3.19265	2.06358e-15
Lj0g3v0254749	3.18374	1.47649e-25
Lj4g3v0485130	3.17829	0.00864966
Lj1g3v0861760	3.17656	6.30135e-11
Lj0g3v0161479	3.17462	1.20951e-08
Lj0g3v0184069	3.17026	1.67475e-05
Lj1g3v1930260	3.16936	7.4719e-15
Lj0g3v0160529	3.15242	5.50486e-16
Lj0g3v0089479	3.15195	7.03173e-07
Lj6g3v0485160	3.14678	2.54367e-11
Lj0g3v0119159	3.13977	5.23478e-20
Lj3g3v0744610	3.13669	1.01649e-11
Lj3g3v1528100	3.13569	2.33141e-25
Lj3g3v2385550	3.1352	2.27733e-05
Lj2g3v0604410	3.12527	1.07947e-19
Lj0g3v0078719	3.12051	0.0144652
Lj3g3v3155110	3.11534	1.38625e-06
Lj4g3v2526040	3.10634	7.14023e-15
Lj0g3v0306219	3.10471	3.60247e-13
Lj0g3v0141809	3.10378	7.31919e-15
Lj4g3v2692540	3.10035	0.0287509
Lj4g3v1987830	3.1001	4.29159e-17
Lj1g3v4790790	3.09954	0.0219478
Lj0g3v0272329	3.09889	0.0479032
Lj3g3v0895940	3.09833	1.14232e-13
Lj5g3v1427900	3.09504	5.24223e-16
Lj2g3v1649180	3.09241	9.02569e-06
Lj3g3v0950230	3.08993	0.00702213
Lj3g3v0755410	3.08932	1.92561e-22
Lj4g3v2539400	3.08918	0.000532961
Lj5g3v0585480	3.08918	4.60683e-10
Lj0g3v0148449	3.08673	0.0163197
Lj1g3v4564960	3.08349	0.0322334
Lj1g3v3704890	3.08342	0.0337175
Lj1g3v2161740	3.08117	9.47145e-21
Lj1g3v4614440	3.07283	1.54239e-26
Lj0g3v0083479	3.07182	7.27144e-05
Lj0g3v0198489	3.07101	0.000659425
Lj0g3v0273039	3.06845	0.0459452
Lj0g3v0102149	3.06808	4.01006e-05
Lj0g3v0119169	3.06684	1.27989e-12
Lj2g3v1019910	3.05822	7.88921e-55
Lj0g3v0086169	3.05727	8.5898e-10
Lj4g3v1986780	3.05506	1.66798e-16
Lj2g3v2843490	3.05197	1.15872e-14
Lj0g3v0140269	3.05089	0.00118682
Lj5g3v1573150	3.04889	3.41013e-06
Lj6g3v1918180	3.04564	6.34997e-05
Lj2g3v1815160	3.04211	3.0735e-06
Lj0g3v0043369	3.04162	5.74863e-09
Lj6g3v1872560	3.04139	2.09697e-32
Lj1g3v3317360	3.04092	1.19934e-33
Lj0g3v0356479	3.03917	0.000411883
Lj0g3v0057819	3.03809	0.00020544
Lj1g3v0264160	3.03598	0.00330264
Lj0g3v0320959	3.03461	2.72051e-06
Lj3g3v0744710	3.02924	3.03603e-05
Lj0g3v0294569	3.02769	0.00881433
Lj0g3v0336529	3.02215	0.0458073
Lj2g3v1414930	3.01364	2.42772e-14
Lj5g3v2244890	3.01263	3.23227e-07
Lj2g3v1930910	3.00542	0.00249484
Lj1g3v4580630	3.0007	1.08795e-15
Lj6g3v2193560	2.99723	9.5793e-31
Lj6g3v0585690	2.99433	0.0164652
Lj0g3v0122409	2.99148	2.89561e-09
Lj4g3v2754390	2.99146	9.99483e-18
Lj3g3v1684630	2.99109	6.81992e-09
Lj1g3v4315310	2.99077	8.76051e-11
Lj5g3v1452280	2.98869	0.00213265
Lj0g3v0067999	2.98814	0.00773468
Lj0g3v0209309	2.988	5.77548e-05
Lj3g3v2809160	2.98455	0.0256112
Lj4g3v1561700	2.98373	9.52115e-21
Lj2g3v1058100	2.98191	0.00726641
Lj4g3v0258690	2.98074	1.94634e-16
Lj1g3v2068670	2.97709	0.0463861
Lj4g3v2215350	2.9732	1.33955e-07
Lj2g3v1734770	2.9721	7.98558e-08
Lj5g3v0196990	2.97056	5.29811e-05
Lj4g3v1933270	2.97041	0.0359521
Lj6g3v1955280	2.96521	0.0422801
Lj1g3v1596920	2.96481	0.0220078
Lj4g3v2882080	2.96414	1.89025e-44
Lj4g3v1223730	2.95772	1.33579e-05
Lj3g3v2476560	2.95713	0.00577864
Lj0g3v0257699	2.95356	0.0451813
Lj6g3v1176180	2.95133	2.25692e-19
Lj0g3v0187359	2.94962	0.00722943
Lj5g3v0586830	2.94902	0.0490453
Lj0g3v0110489	2.94766	1.71945e-13
Lj0g3v0342729	2.9475	3.04005e-22
Lj1g3v3316260	2.94746	8.72414e-23
Lj1g3v1290560	2.94654	3.40776e-18
Lj0g3v0321119	2.94585	0.0153212
Lj0g3v0155789	2.94245	0.0139702
Lj1g3v4435470	2.93896	5.66724e-14
Lj6g3v0001240	2.93694	7.95594e-13
Lj1g3v3594930	2.93539	6.69657e-17
Lj0g3v0043319	2.93344	9.55529e-15
Lj6g3v1055570	2.92744	0.000162668
Lj0g3v0212899	2.92462	0.0338499
Lj0g3v0125049	2.92022	2.44501e-14
Lj0g3v0043329	2.91773	5.59856e-11
Lj0g3v0161179	2.91722	0.000917681
Lj1g3v1386600	2.91566	0.00734034
Lj2g3v1306310	2.91563	3.58287e-12
Lj0g3v0304239	2.91519	0.000163129
Lj2g3v1002750	2.91487	7.02393e-12
Lj5g3v0805240	2.91117	4.11598e-25
Lj1g3v2157670	2.9062	1.37006e-17
Lj4g3v1720810	2.90577	3.35422e-20
Lj1g3v4579080	2.90532	0.0342618
Lj5g3v2259700	2.90339	1.64465e-17
Lj1g3v1991800	2.89159	7.52661e-34
Lj0g3v0342979	2.88838	5.36414e-08
Lj0g3v0297919	2.88492	1.29493e-06
Lj6g3v0819010	2.88422	0.00488047
Lj3g3v0681560	2.88307	0.0280319
Lj1g3v2065440	2.87796	1.91021e-34
Lj1g3v1698910	2.87667	1.5508e-12
Lj1g3v2740240	2.87626	0.000600776
Lj0g3v0089709	2.87219	0.0156853
Lj4g3v1234900	2.8717	0.000621203
Lj0g3v0111729	2.8712	6.4416e-22
Lj2g3v0636070	2.87111	0.0398253
Lj0g3v0092569	2.87009	0.0122571
Lj4g3v2951040	2.8683	0.00187377
Lj0g3v0305709	2.86749	8.61477e-05
Lj1g3v1991810	2.86599	1.11999e-20
Lj4g3v3113430	2.8618	0.0192806
Lj1g3v4691540	2.85979	0.00235956
Lj2g3v2375940	2.85676	1.23204e-05
Lj6g3v2135290	2.8529	7.67993e-06
Lj0g3v0066859	2.85222	0.00572638
Lj6g3v1239600	2.84988	0.027914
Lj3g3v3639760	2.84861	0.0148968
Lj1g3v0514230	2.84828	5.17779e-10
Lj1g3v4729060	2.84786	1.10836e-10
Lj1g3v4730340	2.84697	3.22363e-09
Lj0g3v0129179	2.84687	4.07823e-15
Lj2g3v2748820	2.84404	2.24973e-09
Lj6g3v0292010	2.84296	1.72944e-22
Lj4g3v0338260	2.84038	1.72766e-06
Lj0g3v0084619	2.83977	0.0138185
Lj5g3v0278020	2.83922	6.709e-54
Lj0g3v0333529	2.83644	2.05396e-11
Lj1g3v2482390	2.83393	3.35221e-36
Lj0g3v0343569	2.83352	0.00557473
Lj3g3v2986090	2.83288	3.24833e-11
Lj0g3v0125059	2.83209	1.27002e-09
Lj4g3v2265190	2.83198	0.00112735
Lj0g3v0047599	2.82598	0.000850834
Lj0g3v0347469	2.823	1.89628e-08
Lj2g3v1691090	2.82249	1.20301e-06
Lj5g3v2238720	2.81924	1.90126e-05
Lj0g3v0048619	2.81434	1.56361e-13
Lj0g3v0262579	2.8129	0.0193072
Lj5g3v0805250	2.81111	9.5066e-23
Lj1g3v4083170	2.80942	2.33928e-05
Lj4g3v2265170	2.80448	0.0292836
Lj0g3v0312069	2.80241	1.11541e-21
Lj2g3v3086580	2.80081	2.40332e-05
Lj0g3v0276939	2.79252	5.87627e-09
Lj1g3v1526180	2.79058	4.11597e-09
Lj1g3v4361110	2.78698	4.16151e-14
Lj1g3v2215390	2.78387	2.39058e-14
Lj2g3v1375550	2.78328	0.0176312
Lj2g3v1169960	2.78291	0.0071025
Lj1g3v4435420	2.78072	8.55131e-39
Lj3g3v3338320	2.77961	0.0266788
Lj5g3v1699080	2.77673	4.71634e-19
Lj0g3v0158439	2.77595	0.000926233
Lj1g3v1650110	2.77529	2.74817e-11
Lj5g3v1004360	2.77348	0.00110937
Lj2g3v0916200	2.77198	3.41535e-15
Lj5g3v0642700	2.76975	2.42775e-11
Lj0g3v0290979	2.7688	0.023956
Lj3g3v0755240	2.76812	8.59744e-08
Lj5g3v0255810	2.76547	4.59924e-08
Lj6g3v2193540	2.75796	0.000326574
Lj0g3v0283099	2.7576	0.0023768
Lj5g3v1412980	2.75227	1.56351e-10
Lj0g3v0222039	2.752	3.65439e-14
Lj4g3v3042720	2.74589	1.13499e-11
Lj0g3v0312079	2.74557	3.48053e-12
Lj5g3v1015230	2.74407	3.2304e-06
Lj5g3v2258280	2.74315	6.34286e-05
Lj0g3v0079839	2.74268	4.58575e-16
Lj2g3v0914190	2.74259	0.000105878
Lj2g3v2414570	2.7393	0.0284414
Lj6g3v1053500	2.73776	0.036365
Lj0g3v0255159	2.73666	5.53097e-15
Lj4g3v0336870	2.73559	4.24096e-19
Lj1g3v2546260	2.73405	2.04222e-14
Lj1g3v3631770	2.73129	7.79059e-18
Lj2g3v0435490	2.72944	2.09549e-08
Lj1g3v4435450	2.72863	0.0262359
Lj0g3v0114099	2.72677	5.60827e-06
Lj0g3v0169099	2.7241	0.0262039
Lj6g3v2044610	2.72324	0.015168
Lj1g3v0247920	2.72269	1.02994e-05
Lj1g3v4483620	2.72131	0.0134878
Lj5g3v0642730	2.72037	3.3463e-12
Lj1g3v4604350	2.72017	8.2382e-08
Lj0g3v0309549	2.71793	1.99658e-11
Lj1g3v4405470	2.70994	0.0148274
Lj0g3v0079849	2.70901	7.62574e-26
Lj0g3v0298969	2.7083	5.95286e-06
Lj6g3v1077630	2.70741	1.66572e-40
Lj1g3v1888500	2.70486	1.99379e-27
Lj0g3v0362069	2.70474	0.0222806
Lj1g3v4435410	2.70402	4.11937e-32
Lj3g3v2517840	2.70318	2.17101e-16
Lj1g3v3717030	2.69879	0.00494241
Lj5g3v0278030	2.69803	7.00101e-09
Lj0g3v0111299	2.69577	0.0452571
Lj2g3v1469630	2.69369	2.85268e-21
Lj5g3v0805230	2.69162	5.11046e-39
Lj6g3v0183940	2.68935	0.000275857
Lj0g3v0244069	2.68846	6.58928e-06
Lj0g3v0164489	2.688	0.00288429
Lj0g3v0315519	2.68786	3.80513e-24
Lj6g3v1604030	2.68765	1.87895e-06
Lj4g3v2312430	2.68577	0.00443786
Lj0g3v0158929	2.6854	0.00561334
Lj1g3v1788210	2.68288	3.00402e-72
Lj4g3v2373730	2.6807	2.00631e-08
Lj5g3v1538710	2.68067	1.17326e-36
Lj3g3v2576320	2.67605	1.67175e-43
Lj5g3v0642680	2.67492	2.0794e-10
Lj3g3v2661030	2.67449	3.8234e-05
Lj0g3v0163139	2.67345	3.75885e-05
Lj2g3v1058090	2.67319	0.00010732
Lj0g3v0146639	2.67288	6.72144e-16
Lj6g3v1931750	2.67266	0.0311964
Lj1g3v0414760	2.67187	8.20225e-07
Lj5g3v2262840	2.66828	1.86741e-22
Lj0g3v0130899	2.66819	5.90118e-20
Lj6g3v1018470	2.66777	7.74413e-08
Lj0g3v0126059	2.66633	5.31937e-15
Lj4g3v2617140	2.66455	0.0450538
Lj5g3v0290660	2.66309	1.89584e-05
Lj1g3v4435400	2.66095	2.01599e-29
Lj0g3v0230109	2.66091	0.00031675
Lj5g3v0642740	2.65706	1.69348e-09
Lj0g3v0284819	2.65678	0.00100132
Lj2g3v0286930	2.65614	0.00613435
Lj0g3v0277609	2.65416	3.53787e-08
Lj0g3v0085309	2.65392	2.07062e-20
Lj0g3v0020719	2.65306	5.82369e-08
Lj1g3v4913220	2.65235	1.6175e-05
Lj0g3v0109229	2.65129	2.45733e-05
Lj0g3v0105459	2.64854	5.93297e-15
Lj0g3v0260539	2.64848	1.13895e-15
Lj0g3v0020729	2.64721	1.36428e-18
Lj0g3v0308409	2.64709	1.24795e-16
Lj1g3v2834940	2.64692	5.28776e-26
Lj0g3v0240659	2.64653	2.06533e-09
Lj6g3v0927340	2.64441	1.51676e-06
Lj4g3v2690750	2.64393	2.35395e-62
Lj0g3v0215839	2.64306	2.88826e-36
Lj0g3v0276039	2.6408	1.16711e-12
Lj1g3v1442490	2.63816	0.0234647
Lj0g3v0173349	2.63609	3.86811e-15
Lj0g3v0024429	2.63591	5.48821e-08
Lj0g3v0260799	2.63504	0.00170708
Lj4g3v1037700	2.63448	2.18147e-18
Lj5g3v0657100	2.63094	0.0390363
Lj5g3v0631360	2.63065	2.2704e-10
Lj4g3v0435290	2.62936	4.38907e-06
Lj0g3v0340049	2.62859	2.54471e-05
Lj0g3v0216919	2.62833	9.57372e-21
Lj0g3v0279489	2.6278	1.28333e-14
Lj0g3v0055669	2.62738	2.78533e-17
Lj3g3v2661180	2.62607	2.64861e-17
Lj0g3v0240669	2.62357	1.1973e-18
Lj5g3v0642750	2.62232	2.51085e-12
Lj6g3v1513570	2.62221	1.00505e-14
Lj1g3v4433200	2.62142	1.55572e-06
Lj0g3v0085029	2.6197	3.90421e-10
Lj1g3v0395870	2.61817	1.78664e-11
Lj3g3v0464720	2.61782	4.01782e-10
Lj0g3v0108959	2.61445	0.0128287
Lj0g3v0203419	2.61408	3.41117e-30
Lj2g3v1014110	2.61381	7.12432e-17
Lj6g3v2259910	2.61018	2.15952e-05
Lj2g3v3339460	2.60999	4.23995e-11
Lj0g3v0248619	2.60792	2.03193e-06
Lj2g3v0917360	2.6065	1.069e-17
Lj0g3v0153509	2.60609	1.07921e-06
Lj3g3v0951120	2.60353	0.0123196
Lj1g3v4667830	2.60307	2.3275e-05
Lj3g3v2661100	2.59842	4.76948e-08
Lj4g3v0149340	2.59765	5.02238e-51
Lj3g3v3487870	2.59649	0.0181881
Lj0g3v0084259	2.59434	0.0239608
Lj0g3v0163649	2.59221	7.99072e-05
Lj4g3v2821260	2.5867	3.13848e-35
Lj2g3v1367150	2.58604	0.000564066
Lj1g3v4287660	2.58578	1.99532e-16
Lj3g3v3498000	2.58375	0.0187904
Lj4g3v0937750	2.58353	0.0190205
Lj0g3v0263879	2.58275	4.86988e-06
Lj6g3v1052270	2.5812	2.32174e-06
Lj5g3v2258270	2.58084	8.88705e-07
Lj2g3v1198850	2.57981	0.000232258
Lj1g3v4104780	2.57862	2.45425e-23
Lj6g3v1689520	2.57385	0.0381112
Lj0g3v0218219	2.57354	0.0438969
Lj0g3v0307279	2.5732	0.021348
Lj1g3v4554590	2.57155	2.08781e-10
Lj0g3v0268049	2.5706	0.000645645
Lj1g3v2809550	2.57058	0.0147009
Lj4g3v3116250	2.57052	0.0162416
Lj0g3v0073889	2.56811	5.42494e-20
Lj1g3v4729040	2.56551	2.00454e-27
Lj0g3v0352579	2.5649	0.0015385
Lj6g3v1137450	2.56192	1.07538e-49
Lj0g3v0269519	2.56123	1.67256e-12
Lj3g3v3338550	2.55917	1.45341e-45
Lj4g3v2263980	2.55778	3.40859e-11
Lj1g3v1868480	2.55736	0.00878224
Lj4g3v0200110	2.55462	0.000134089
Lj4g3v0486190	2.55387	6.14082e-39
Lj4g3v3003870	2.55216	8.55116e-13
Lj0g3v0136369	2.55129	1.86997e-14
Lj4g3v2787010	2.54869	0.000583859
Lj3g3v0428930	2.54812	0.0439773
Lj2g3v0913110	2.54647	2.2107e-17
Lj5g3v0255750	2.54644	1.79386e-05
Lj5g3v2288530	2.54459	1.9844e-36
Lj5g3v1949720	2.54408	0.0409431
Lj0g3v0090049	2.54294	3.93977e-12
Lj2g3v0276780	2.54277	0.000814639
Lj4g3v0338280	2.53875	0.000561803
Lj0g3v0008599	2.5364	7.33505e-11
Lj0g3v0290839	2.53548	2.00368e-07
Lj4g3v3003920	2.53469	0.000274636
Lj1g3v4729050	2.53402	4.2867e-18
Lj0g3v0165309	2.53335	0.0331959
Lj6g3v2043190	2.53273	3.91908e-08
Lj0g3v0056439	2.53273	7.46891e-07
Lj2g3v1550480	2.53147	0.00939101
Lj0g3v0074279	2.53048	3.67198e-07
Lj3g3v0964340	2.52983	8.98304e-12
Lj2g3v1079680	2.52822	0.0395963
Lj0g3v0132519	2.5282	3.03627e-07
Lj2g3v3086700	2.52814	0.0105617
Lj3g3v1133720	2.52772	3.47329e-26
Lj1g3v3832560	2.52613	0.00508243
Lj0g3v0218179	2.52584	0.0179004
Lj0g3v0205879	2.52071	0.0298968
Lj0g3v0093319	2.51836	0.0269977
Lj5g3v1415280	2.5169	0.0177975
Lj0g3v0059679	2.51537	3.12796e-29
Lj3g3v3617820	2.51515	1.92057e-09
Lj0g3v0337369	2.51427	2.19114e-13
Lj0g3v0133799	2.50759	0.0243487
Lj1g3v3316250	2.50513	0.00957991
Lj3g3v0965860	2.50463	3.24918e-12
Lj0g3v0316049	2.50412	0.0308185
Lj3g3v0115910	2.50386	0.00809709
Lj3g3v2661190	2.49863	1.20383e-11
Lj0g3v0105959	2.49758	7.99919e-12
Lj1g3v1788290	2.49521	1.22229e-13
Lj3g3v2661090	2.4929	5.72587e-26
Lj1g3v1180820	2.49089	8.71088e-12
Lj0g3v0032179	2.48837	7.89141e-05
Lj0g3v0360049	2.48809	1.48799e-08
Lj1g3v4432130	2.48798	2.15354e-05
Lj1g3v3315200	2.48694	1.06542e-08
Lj4g3v2068350	2.48308	3.32381e-24
Lj0g3v0000969	2.48169	0.00298814
Lj4g3v2918700	2.48167	3.60719e-05
Lj1g3v0579700	2.4787	1.60851e-06
Lj6g3v1791950	2.47836	2.46492e-23
Lj4g3v0486250	2.47788	3.37333e-18
Lj2g3v1599690	2.47685	9.24621e-56
Lj1g3v4729080	2.47576	6.2491e-08
Lj1g3v4225550	2.47391	6.228e-05
Lj3g3v2923220	2.47368	0.0347015
Lj5g3v0878380	2.47123	0.00282314
Lj0g3v0118149	2.47022	0.00776465
Lj0g3v0175549	2.4698	0.0473921
Lj3g3v2661110	2.46752	0.0256218
Lj0g3v0360059	2.46742	0.00248851
Lj1g3v4729090	2.46734	8.35302e-08
Lj3g3v3152970	2.46568	0.0394288
Lj0g3v0089819	2.46473	2.25485e-10
Lj0g3v0306569	2.46271	0.000275171
Lj5g3v0805210	2.46214	4.95024e-26
Lj0g3v0198469	2.46136	0.0047935
Lj0g3v0331179	2.46094	0.00294476
Lj2g3v3034200	2.4607	0.0217917
Lj0g3v0293729	2.45716	8.50686e-21
Lj0g3v0362549	2.45329	5.8745e-18
Lj1g3v4862820	2.453	4.47429e-19
Lj5g3v0529330	2.45206	3.01178e-35
Lj4g3v3003860	2.45148	2.45219e-16
Lj2g3v3019660	2.45141	8.6691e-10
Lj1g3v3343850	2.44959	1.08532e-19
Lj0g3v0176969	2.44854	1.06891e-21
Lj6g3v2218650	2.44713	3.47829e-19
Lj4g3v0338250	2.44433	1.48593e-18
Lj4g3v1034230	2.44424	4.06901e-05
Lj0g3v0016389	2.44084	1.08358e-21
Lj0g3v0016399	2.43912	5.84145e-17
Lj3g3v2213520	2.43855	1.07115e-25
Lj2g3v2001630	2.43642	0.000636136
Lj1g3v3391190	2.43554	1.34842e-06
Lj1g3v4729020	2.43231	1.70735e-19
Lj3g3v3338490	2.4313	4.52531e-13
Lj0g3v0282239	2.43073	2.3119e-22
Lj1g3v4317560	2.43048	5.73217e-16
Lj4g3v2214790	2.4255	3.53371e-56
Lj4g3v3002560	2.42237	0.00446088
Lj1g3v1931390	2.42223	3.6818e-55
Lj1g3v2582300	2.42138	2.35743e-19
Lj2g3v1827280	2.42018	2.76811e-19
Lj1g3v3458800	2.41908	5.36092e-11
Lj4g3v0924510	2.41569	2.36889e-10
Lj0g3v0098519	2.41268	0.0055605
Lj1g3v3975010	2.41128	1.78001e-18
Lj6g3v0108680	2.41045	1.33023e-31
Lj0g3v0361629	2.40876	0.000521873
Lj0g3v0165629	2.40817	2.31151e-19
Lj3g3v2317950	2.40756	6.82198e-11
Lj5g3v0975760	2.40664	9.12181e-11
Lj1g3v3834400	2.40638	2.75619e-12
Lj3g3v3617800	2.40534	3.05411e-15
Lj6g3v1177370	2.40533	2.50393e-34
Lj2g3v3316690	2.40454	5.99425e-07
Lj2g3v1968170	2.40331	3.37224e-14
Lj3g3v2283440	2.40029	0.0199879
Lj1g3v4447030	2.39815	1.11303e-17
Lj4g3v2704740	2.39812	0.00225708
Lj0g3v0127649	2.39697	1.4524e-22
Lj5g3v1986510	2.39482	0.000431577
Lj5g3v2288510	2.39453	4.27644e-10
Lj5g3v2060690	2.39246	2.89116e-07
Lj1g3v4715160	2.39159	0.00856494
Lj2g3v1141900	2.39076	0.0431457
Lj3g3v2838420	2.38945	0.0110487
Lj1g3v3557060	2.38906	1.12462e-13
Lj1g3v1476260	2.38494	0.0312247
Lj0g3v0113899	2.38415	3.68704e-24
Lj1g3v4435390	2.38364	1.10172e-22
Lj3g3v2995960	2.38139	7.49233e-25
Lj3g3v0424210	2.38028	3.44431e-05
Lj1g3v1786370	2.37983	3.89263e-11
Lj0g3v0345569	2.37897	0.00560345
Lj4g3v2754280	2.3779	1.64668e-06
Lj3g3v1016590	2.3758	2.21329e-08
Lj0g3v0150789	2.37173	2.51006e-07
Lj5g3v1207990	2.37107	5.35765e-09
Lj4g3v3114730	2.36923	8.01022e-18
Lj0g3v0121459	2.36847	0.0238608
Lj4g3v3003910	2.36729	2.16231e-28
Lj0g3v0151549	2.36581	2.29432e-19
Lj0g3v0119149	2.36527	1.35354e-22
Lj1g3v4302190	2.36506	6.17295e-13
Lj0g3v0041639	2.36425	2.97163e-15
Lj2g3v2087680	2.3594	2.46351e-05
Lj3g3v2575540	2.35898	0.00044172
Lj0g3v0161989	2.3582	0.0357579
Lj4g3v0462560	2.35683	0.0364165
Lj0g3v0359379	2.35609	4.49866e-07
Lj0g3v0321619	2.354	0.0234369
Lj6g3v1018480	2.35193	4.11239e-05
Lj2g3v2843760	2.34892	0.00027642
Lj1g3v0715560	2.34503	0.000272845
Lj3g3v3338260	2.34441	6.52207e-12
Lj6g3v1187540	2.34075	4.42429e-09
Lj5g3v0805280	2.34055	3.20448e-07
Lj1g3v4753230	2.3398	1.37363e-11
Lj1g3v2264820	2.33723	2.92172e-30
Lj0g3v0199549	2.33547	2.48532e-08
Lj1g3v0579750	2.33489	8.48494e-06
Lj2g3v1280030	2.33474	5.4569e-10
Lj4g3v2973620	2.33461	0.00722647
Lj0g3v0099909	2.33295	7.50213e-27
Lj2g3v1172480	2.33217	1.38833e-12
Lj0g3v0165669	2.33128	1.44978e-23
Lj0g3v0040389	2.33046	0.0202773
Lj1g3v3974990	2.32769	8.26539e-12
Lj6g3v1078210	2.32698	2.32256e-09
Lj6g3v2085680	2.32677	3.91123e-20
Lj2g3v1391620	2.32668	0.0496177
Lj0g3v0205669	2.32537	6.31188e-05
Lj1g3v1785990	2.32287	4.93059e-20
Lj3g3v1408620	2.32117	1.1716e-28
Lj1g3v3904190	2.31985	1.32276e-09
Lj5g3v2220310	2.31901	2.81085e-06
Lj2g3v3188410	2.31897	0.0131958
Lj0g3v0260789	2.31831	0.00705749
Lj4g3v1037570	2.31791	1.28143e-16
Lj0g3v0255709	2.3168	0.000835169
Lj3g3v1113600	2.31664	3.17338e-29
Lj2g3v1155420	2.31617	1.78507e-26
Lj4g3v2704730	2.31548	2.51752e-05
Lj5g3v0433520	2.31287	5.86517e-26
Lj6g3v2168640	2.31089	2.33327e-24
Lj1g3v4691620	2.30963	1.29724e-07
Lj0g3v0008449	2.30895	2.1004e-08
Lj2g3v1403800	2.30696	0.00580078
Lj4g3v2704650	2.30603	4.88618e-10
Lj1g3v2894980	2.30398	0.0334981
Lj5g3v1864530	2.30339	2.27334e-47
Lj4g3v1709670	2.30272	4.36884e-23
Lj1g3v0948480	2.30187	0.00383389
Lj2g3v0077800	2.30183	0.00690407
Lj0g3v0036489	2.30135	1.52051e-12
Lj2g3v1890920	2.30023	1.20047e-10
Lj1g3v2143320	2.29706	0.0180026
Lj3g3v1556590	2.29559	3.27447e-17
Lj1g3v4435440	2.29456	7.74168e-16
Lj0g3v0000959	2.29344	0.0127133
Lj3g3v2661080	2.29331	4.97323e-19
Lj3g3v2825350	2.29187	0.0222959
Lj0g3v0355709	2.29171	2.16992e-12
Lj0g3v0276329	2.29123	0.00489429
Lj0g3v0355959	2.29099	0.000517913
Lj5g3v2029570	2.29084	5.11544e-07
Lj0g3v0186579	2.28852	0.00111157
Lj6g3v1946520	2.28801	4.18516e-10
Lj1g3v4449230	2.2877	1.25295e-19
Lj0g3v0363899	2.28619	1.00572e-07
Lj3g3v1114700	2.28402	1.01704e-25
Lj4g3v2882090	2.28385	0.000187342
Lj2g3v1378930	2.28303	1.12114e-16
Lj6g3v1880260	2.28259	0.00165679
Lj2g3v3210780	2.27795	7.72792e-46
Lj0g3v0119529	2.27762	1.35388e-05
Lj6g3v0291910	2.27667	0.00661491
Lj4g3v1512580	2.27529	3.02519e-06
Lj4g3v1879170	2.27512	1.55709e-57
Lj0g3v0324919	2.27409	3.5055e-06
Lj0g3v0214359	2.27354	1.70491e-05
Lj0g3v0113569	2.27153	1.687e-08
Lj0g3v0193249	2.27102	1.41364e-32
Lj2g3v1915600	2.27077	7.13366e-10
Lj1g3v1664450	2.27065	2.35954e-07
Lj3g3v0821380	2.26856	1.52968e-16
Lj4g3v1273860	2.26817	0.00435305
Lj4g3v1660970	2.26808	1.01288e-20
Lj0g3v0354269	2.26388	3.82073e-07
Lj1g3v0052630	2.26336	0.00932079
Lj1g3v1318110	2.26069	0.000216826
Lj1g3v2964770	2.25932	5.85361e-06
Lj4g3v2871920	2.25925	9.92071e-25
Lj3g3v0394900	2.25897	1.37934e-40
Lj6g3v1849470	2.2584	2.65804e-20
Lj5g3v2169490	2.25752	0.00373195
Lj0g3v0092559	2.25527	0.00107133
Lj0g3v0336829	2.25496	1.96227e-06
Lj0g3v0111129	2.2546	1.28971e-26
Lj0g3v0283609	2.25387	4.36011e-09
Lj0g3v0091599	2.25285	2.84936e-35
Lj3g3v2780580	2.2516	3.18311e-06
Lj0g3v0003709	2.25087	1.17153e-05
Lj2g3v1468610	2.25079	5.7219e-07
Lj6g3v1028660	2.25077	6.40295e-27
Lj4g3v1683070	2.25054	8.98755e-05
Lj6g3v2272050	2.24967	3.35166e-05
Lj4g3v0337970	2.24856	1.40527e-05
Lj3g3v2660970	2.24779	3.83e-11
Lj0g3v0271729	2.24776	2.92985e-16
Lj6g3v2218900	2.24698	1.26715e-05
Lj3g3v1408630	2.24605	1.89496e-30
Lj1g3v3458540	2.24489	0.0108226
Lj3g3v2061660	2.24473	8.04823e-17
Lj1g3v2156570	2.2436	2.97036e-05
Lj1g3v0244560	2.24305	1.64392e-06
Lj0g3v0212809	2.24051	0.00052474
Lj4g3v2573830	2.24038	2.38629e-06
Lj4g3v0462590	2.23931	1.52213e-32
Lj4g3v2826850	2.23785	5.15576e-09
Lj4g3v3116240	2.23531	0.00565217
Lj3g3v2809120	2.23507	0.000227651
Lj1g3v2281690	2.23507	3.33914e-07
Lj0g3v0260699	2.23493	0.0289235
Lj1g3v4752650	2.23399	4.69382e-29
Lj0g3v0200479	2.23347	9.08751e-07
Lj0g3v0132439	2.23331	8.97385e-05
Lj0g3v0158549	2.23309	0.0103777
Lj0g3v0112109	2.23241	8.82115e-05
Lj0g3v0226079	2.2316	4.39232e-13
Lj6g3v0527180	2.23129	2.30398e-31
Lj0g3v0195689	2.23076	5.30157e-08
Lj1g3v4252320	2.23013	2.76474e-11
Lj5g3v1133040	2.22996	0.0171011
Lj3g3v2661020	2.22975	2.47264e-26
Lj0g3v0263889	2.22761	4.52882e-06
Lj0g3v0032159	2.22725	0.00246788
Lj3g3v2785700	2.22694	4.91763e-30
Lj2g3v1646590	2.22643	7.81187e-09
Lj4g3v2249050	2.22624	0.01857
Lj4g3v3015210	2.22618	1.16531e-08
Lj6g3v1931410	2.22474	3.9969e-10
Lj0g3v0300819	2.22389	4.57286e-14
Lj5g3v0104840	2.22381	8.51471e-09
Lj5g3v1499410	2.22359	4.20307e-16
Lj0g3v0242069	2.22167	0.00124911
Lj0g3v0268789	2.22085	4.82584e-36
Lj0g3v0326659	2.22071	0.00243738
Lj4g3v1957770	2.2198	1.46842e-20
Lj3g3v0478120	2.21869	2.18067e-09
Lj0g3v0340039	2.21841	1.31805e-05
Lj5g3v0554400	2.21832	5.63213e-07
Lj0g3v0000949	2.21778	0.00312505
Lj0g3v0204519	2.21631	1.98932e-17
Lj0g3v0073999	2.21595	0.0045239
Lj2g3v1468080	2.2154	2.1322e-21
Lj2g3v2843060	2.21449	0.00883596
Lj0g3v0159039	2.21238	1.81467e-15
Lj5g3v2027220	2.21164	0.000343151
Lj2g3v2703390	2.21163	3.66256e-13
Lj4g3v3003850	2.21036	6.48994e-17
Lj5g3v0670070	2.20911	6.57397e-10
Lj0g3v0120249	2.20891	5.96502e-15
Lj4g3v0190030	2.20762	1.86741e-22
Lj6g3v2258870	2.20724	1.84795e-07
Lj1g3v4957570	2.2064	1.16945e-07
Lj1g3v4875650	2.20542	4.43396e-13
Lj1g3v2095640	2.20521	1.29413e-39
Lj0g3v0298799	2.20222	9.34017e-28
Lj4g3v0496570	2.20127	0.0395565
Lj1g3v1290440	2.20109	5.22317e-06
Lj3g3v0270520	2.19954	5.95221e-28
Lj4g3v3014350	2.19936	0.00318193
Lj0g3v0189779	2.19902	0.0390542
Lj6g3v2156520	2.19872	1.33991e-38
Lj3g3v0937880	2.19825	0.0196434
Lj1g3v4106950	2.19814	0.0327478
Lj0g3v0241719	2.19749	0.0020331
Lj1g3v1008860	2.19724	0.0446171
Lj0g3v0119139	2.19625	3.72398e-18
Lj1g3v4957610	2.19582	0.000303778
Lj4g3v2742950	2.19447	5.30673e-08
Lj3g3v0824640	2.1943	2.45879e-12
Lj6g3v1078190	2.19423	0.00166324
Lj5g3v1117220	2.19059	0.0448939
Lj3g3v1789020	2.19017	4.99837e-17
Lj1g3v2292810	2.18965	3.79839e-07
Lj0g3v0181439	2.18912	2.25646e-14
Lj0g3v0161739	2.18829	1.05443e-15
Lj4g3v0286050	2.18819	2.72004e-11
Lj0g3v0115639	2.18763	1.8717e-06
Lj5g3v0614640	2.18755	0.00051033
Lj3g3v1789010	2.18653	5.14607e-14
Lj1g3v1785980	2.18618	6.23215e-18
Lj3g3v1182440	2.18419	0.0361563
Lj0g3v0165569	2.18201	9.13493e-07
Lj1g3v4515520	2.18173	0.0169072
Lj0g3v0341359	2.18136	5.10765e-08
Lj3g3v3338270	2.18015	1.24049e-15
Lj6g3v0779860	2.17879	8.97523e-06
Lj6g3v0751050	2.17733	3.4919e-08
Lj0g3v0348059	2.17727	1.2332e-08
Lj6g3v0574710	2.17702	7.8564e-12
Lj3g3v3513650	2.17403	4.32971e-24
Lj3g3v2661050	2.17138	7.60083e-17
Lj0g3v0206259	2.17117	8.35915e-05
Lj5g3v1722690	2.1701	5.41583e-05
Lj0g3v0083259	2.1699	9.8173e-05
Lj3g3v0463540	2.16982	0.000164279
Lj5g3v0614800	2.16908	0.000305128
LjCg3v0000610	2.16846	2.4671e-06
Lj4g3v2618500	2.16818	3.22615e-09
Lj0g3v0123579	2.16568	1.83572e-13
Lj6g3v1849480	2.1639	9.52821e-24
Lj2g3v3086590	2.16361	1.98959e-05
Lj0g3v0309759	2.16338	8.11018e-05
Lj5g3v1696970	2.16338	0.037766
Lj4g3v0136710	2.16337	1.73541e-11
Lj2g3v3339450	2.16333	6.3097e-21
Lj0g3v0353679	2.16217	6.76913e-17
Lj3g3v0564930	2.1607	7.12828e-19
Lj6g3v2145410	2.16024	0.0416978
Lj0g3v0352289	2.16008	6.95714e-49
Lj1g3v3313170	2.1591	5.86731e-20
Lj6g3v1742790	2.15748	3.35596e-06
Lj1g3v4957580	2.15705	0.000245486
Lj4g3v0279770	2.15653	3.18097e-39
Lj2g3v2147340	2.15613	0.0126904
Lj4g3v0340700	2.15522	3.16238e-28
Lj0g3v0348789	2.15297	7.28418e-06
Lj1g3v4594340	2.15145	6.70544e-06
Lj2g3v0824620	2.14709	6.25263e-46
Lj0g3v0000889	2.14705	0.0498051
Lj4g3v2215040	2.14648	3.52036e-33
Lj5g3v2241040	2.14588	0.000567866
Lj0g3v0181429	2.14569	9.69357e-36
Lj1g3v3594920	2.14388	0.000262412
Lj1g3v0116690	2.14344	0.00864685
Lj6g3v1163980	2.14339	1.24305e-14
Lj1g3v4809890	2.14231	4.554e-05
Lj2g3v3337190	2.14211	9.85473e-08
Lj0g3v0265539	2.14209	0.0398107
Lj3g3v3235460	2.14204	0.000648129
Lj6g3v0468630	2.14181	0.0103382
Lj3g3v2661040	2.1416	1.21584e-12
Lj5g3v2183890	2.1413	1.38511e-24
Lj4g3v0149330	2.14037	1.88268e-11
Lj2g3v0345070	2.14032	0.0238151
LjCg3v0000060	2.13972	2.51085e-12
Lj3g3v3579350	2.1391	5.44283e-18
Lj0g3v0078899	2.13559	3.20034e-11
Lj2g3v2379070	2.13536	5.97067e-06
Lj5g3v2060660	2.13522	0.0224442
Lj4g3v2003030	2.13498	2.40827e-30
Lj0g3v0204789	2.13401	0.000765576
Lj5g3v1536590	2.13371	3.66579e-11
Lj5g3v0065670	2.13261	0.0109635
Lj0g3v0139899	2.13258	3.79173e-22
Lj3g3v1061370	2.13218	6.03974e-38
Lj3g3v3776600	2.1321	9.08867e-26
Lj2g3v1068990	2.12984	9.19384e-27
Lj1g3v4433150	2.12981	1.40309e-08
Lj5g3v0175610	2.12975	3.46266e-21
Lj5g3v2240950	2.12956	1.78363e-12
Lj3g3v2341010	2.12879	0.0259263
Lj1g3v4083160	2.1285	5.17373e-10
Lj2g3v0662740	2.12847	1.95855e-17
Lj0g3v0326849	2.12819	3.07205e-05
Lj5g3v1600690	2.12805	0.00388913
Lj4g3v0633520	2.128	0.01307
Lj1g3v3646470	2.12737	1.10987e-09
Lj0g3v0227929	2.12616	2.03281e-06
Lj0g3v0272629	2.12529	1.88736e-10
Lj5g3v2291120	2.12456	1.1643e-15
Lj0g3v0060079	2.1244	4.73828e-06
Lj0g3v0040149	2.12439	0.0477308
Lj4g3v2801750	2.12425	1.28119e-05
Lj0g3v0112609	2.12419	1.29947e-05
Lj0g3v0054299	2.12388	7.2945e-12
Lj0g3v0360819	2.12342	0.0260539
Lj0g3v0315569	2.12332	0.00552611
Lj2g3v2099820	2.12307	1.01436e-47
Lj4g3v1683160	2.12134	8.08429e-06
Lj0g3v0079009	2.11974	2.7993e-17
Lj0g3v0085899	2.11852	0.039758
Lj0g3v0036519	2.11771	2.93709e-14
Lj0g3v0298029	2.11623	0.0105441
LjCg3v0010660	2.11523	0.00477012
Lj1g3v3948070	2.11263	2.08393e-13
Lj0g3v0239559	2.1111	1.6712e-06
Lj3g3v3475680	2.11022	2.52223e-20
Lj0g3v0075349	2.10905	5.87035e-21
Lj0g3v0170789	2.1082	0.000119633
Lj6g3v0003490	2.10773	7.01916e-10
Lj5g3v2292510	2.1058	9.02037e-23
Lj0g3v0362819	2.10565	8.69208e-08
Lj0g3v0015829	2.10371	9.18085e-05
Lj3g3v1408640	2.10328	3.49131e-27
Lj0g3v0270989	2.10301	0.000148966
Lj0g3v0281729	2.103	5.60467e-11
Lj2g3v2293740	2.10255	0.0106692
Lj0g3v0110199	2.10242	0.00821677
Lj1g3v1008910	2.10197	0.000563582
Lj0g3v0055219	2.10189	0.0269219
Lj4g3v0189820	2.10053	3.56923e-15
Lj4g3v2693600	2.10046	0.0274797
Lj6g3v0484100	2.09928	1.43571e-05
Lj6g3v1995820	2.09857	4.99966e-42
Lj2g3v0136420	2.09851	7.44532e-07
Lj3g3v1959040	2.09786	0.0183765
Lj2g3v1734780	2.09763	1.90976e-15
Lj0g3v0355739	2.09639	9.41708e-14
Lj1g3v2155550	2.09609	7.18752e-07
Lj6g3v1918320	2.09581	1.47507e-14
Lj3g3v2807990	2.09461	0.00240819
Lj4g3v0119570	2.09424	0.0445811
Lj1g3v1290390	2.09404	9.46822e-08
Lj2g3v1965110	2.09376	5.55851e-07
Lj0g3v0032149	2.09374	0.0110036
Lj0g3v0069389	2.093	7.74668e-13
Lj3g3v2174840	2.0923	1.43918e-05
Lj0g3v0212519	2.09045	1.47138e-19
Lj3g3v2330880	2.09016	0.00107396
Lj0g3v0245359	2.0896	2.82087e-28
Lj4g3v1152920	2.08793	6.9464e-22
Lj6g3v1946290	2.08746	1.91785e-09
Lj6g3v1953860	2.08726	0.000295931
Lj1g3v3328950	2.08712	5.80062e-15
Lj0g3v0163579	2.08615	0.00188423
Lj5g3v2298010	2.08581	2.36705e-18
Lj0g3v0251549	2.08466	1.37772e-10
Lj0g3v0298129	2.08376	3.9784e-32
Lj4g3v1877050	2.08307	3.83811e-05
Lj6g3v0996850	2.08283	1.09645e-06
Lj1g3v1148620	2.0821	0.000519265
Lj5g3v0805270	2.08131	1.42293e-13
Lj3g3v0614810	2.08121	3.12399e-09
Lj3g3v3640300	2.08102	0.000148966
Lj0g3v0309319	2.0808	1.72684e-05
Lj0g3v0088269	2.07858	2.81363e-22
Lj3g3v0290500	2.07821	0.00442315
Lj5g3v2291130	2.07753	5.38917e-31
Lj5g3v0108170	2.07748	2.74032e-07
Lj1g3v0812930	2.07611	5.93874e-06
Lj0g3v0040139	2.07111	2.69015e-24
Lj0g3v0162109	2.06553	6.79275e-10
Lj0g3v0294399	2.06482	6.80484e-09
Lj3g3v2807970	2.06433	2.75152e-12
Lj3g3v3336130	2.0638	1.08253e-18
Lj1g3v4081900	2.06331	2.33113e-18
Lj2g3v2843040	2.06249	9.12419e-05
Lj0g3v0079549	2.06197	1.05535e-24
Lj2g3v1643230	2.06177	1.10203e-09
Lj1g3v4789610	2.06017	3.89242e-13
Lj0g3v0268929	2.05969	0.0215722
Lj0g3v0335309	2.05907	2.37708e-31
Lj3g3v2888360	2.05866	0.000267632
Lj2g3v1758510	2.05831	0.00520065
Lj0g3v0341169	2.058	2.57933e-05
Lj0g3v0102339	2.05705	2.05997e-05
Lj0g3v0113909	2.05666	6.49805e-05
Lj0g3v0341669	2.05576	2.01977e-21
Lj0g3v0166269	2.05521	0.000800212
Lj3g3v1404230	2.05521	0.025515
Lj0g3v0248749	2.05514	1.85153e-11
Lj0g3v0106609	2.05455	3.80254e-14
Lj0g3v0303559	2.05382	9.61281e-08
Lj3g3v0592190	2.05346	0.000262412
Lj1g3v1222710	2.0524	5.52927e-06
Lj6g3v1513540	2.05143	5.60322e-10
Lj3g3v2812200	2.05114	4.09631e-25
Lj1g3v0415910	2.05032	3.83495e-05
Lj0g3v0138559	2.04819	0.00440303
Lj3g3v0306930	2.04799	4.30314e-06
Lj5g3v2291140	2.04796	5.77052e-20
Lj6g3v1604050	2.04793	0.00295908
Lj0g3v0221179	2.04771	8.22785e-12
Lj1g3v3834380	2.04617	5.28916e-06
Lj5g3v2182520	2.04543	3.41289e-10
Lj0g3v0216969	2.04327	4.02121e-21
Lj3g3v2661010	2.04213	3.23897e-16
Lj0g3v0007219	2.04203	0.0345015
Lj2g3v0483910	2.04147	4.77053e-06
Lj3g3v2660960	2.04058	2.04102e-06
Lj0g3v0162439	2.03995	2.8115e-36
Lj0g3v0363249	2.03987	2.62844e-37
Lj6g3v0437150	2.03986	0.000275029
Lj0g3v0248079	2.03966	2.20099e-05
Lj2g3v1402730	2.03941	1.01372e-18
Lj1g3v2611610	2.03932	0.0422169
Lj0g3v0128219	2.03919	3.12077e-21
Lj6g3v1954000	2.03888	0.0299705
Lj3g3v0461420	2.03706	8.4731e-09
Lj1g3v4862960	2.03625	2.17342e-07
Lj2g3v0040550	2.036	2.1511e-05
Lj1g3v1966190	2.03456	0.00107437
Lj4g3v2404250	2.03321	3.39001e-11
Lj3g3v0614820	2.0331	6.99955e-13
Lj2g3v0179290	2.03292	9.40833e-18
Lj5g3v2065190	2.03212	6.6591e-24
Lj3g3v0718610	2.03178	9.72657e-10
Lj2g3v1252670	2.03146	0.0164542
Lj1g3v4434260	2.03008	1.13084e-15
Lj0g3v0202079	2.03	0.0313068
Lj3g3v3315950	2.0292	0.00330314
Lj5g3v0641390	2.0286	5.48489e-13
Lj2g3v2414710	2.02832	4.1951e-15
Lj6g3v1093320	2.02807	8.04921e-10
Lj4g3v0338040	2.02805	1.00461e-05
Lj5g3v2133740	2.02727	2.16882e-25
Lj3g3v0306960	2.02702	1.28964e-12
Lj1g3v2215380	2.02564	0.00581903
Lj1g3v4717440	2.02563	2.23779e-31
Lj1g3v3868600	2.02548	1.36685e-05
Lj4g3v0462600	2.02519	9.66661e-31
Lj0g3v0055639	2.02425	8.83038e-06
Lj0g3v0086189	2.02404	0.0103033
Lj0g3v0054469	2.02234	1.98798e-47
Lj3g3v0290440	2.02175	1.42649e-10
Lj5g3v1529970	2.02169	1.1684e-05
Lj0g3v0057069	2.02163	1.18712e-06
Lj3g3v2660940	2.02139	1.25411e-05
Lj2g3v1014320	2.02046	2.92224e-31
Lj4g3v2400810	2.01835	0.000108549
Lj0g3v0207119	2.01731	0.00315968
Lj2g3v1196620	2.01724	0.00455795
Lj5g3v1531200	2.01718	1.09474e-19
Lj4g3v3114570	2.01711	2.26815e-10
Lj4g3v2883350	2.01685	0.0195549
Lj2g3v1758540	2.01642	1.85925e-06
Lj0g3v0145779	2.01569	0.00474734
Lj4g3v0094900	2.01465	0.0270895
Lj6g3v2274760	2.01465	9.48399e-26
Lj3g3v0306950	2.01416	7.44532e-07
Lj0g3v0225689	2.01352	0.00021377
Lj2g3v0690120	2.01239	9.20456e-11
Lj0g3v0260769	2.01233	0.019743
Lj3g3v2095960	2.01168	3.17562e-16
Lj4g3v0287330	2.0107	7.64896e-09
Lj4g3v3113380	2.01056	1.10043e-27
Lj3g3v0821100	2.01033	3.006e-18
Lj1g3v1525890	2.01028	8.16475e-25
Lj0g3v0158429	2.00996	1.62938e-05
Lj0g3v0335319	2.00983	2.05147e-15
Lj5g3v1811660	2.00926	0.0297079
Lj3g3v0306910	2.00914	1.97007e-06
Lj6g3v2019700	2.00847	9.62578e-09
Lj5g3v1427910	2.00757	1.37767e-06
Lj0g3v0173319	2.00452	0.00961215
Lj0g3v0192519	2.00329	5.31397e-29
Lj3g3v1204550	2.00269	6.56786e-24
Lj4g3v3093870	2.00245	8.75177e-08
Lj1g3v2138370	2.00189	6.43026e-11
Lj1g3v4931580	2.00182	1.59758e-05
Lj0g3v0160169	2.00141	0.00446402
Lj1g3v1584680	2.00072	6.63408e-13
Lj2g3v0766530	1.99928	2.00873e-12
Lj0g3v0135699	1.9976	0.00819756
Lj4g3v2691940	1.99679	3.64326e-22
Lj5g3v2291110	1.99618	9.25006e-24
Lj3g3v2660950	1.99584	1.05822e-09
Lj3g3v2982900	1.99491	7.45133e-14
Lj0g3v0317529	1.99441	1.82667e-18
Lj5g3v0586520	1.99393	0.000266311
Lj2g3v3086500	1.99336	0.0376342
Lj1g3v4080580	1.99284	1.41521e-16
Lj2g3v1080760	1.99249	0.0390365
Lj3g3v2909700	1.99247	1.96226e-17
Lj5g3v0626680	1.99209	0.0381112
Lj1g3v1300580	1.99208	0.00125713
Lj4g3v0364550	1.99111	0.000253664
Lj0g3v0112279	1.9911	1.5958e-13
Lj5g3v1118460	1.99045	0.0270895
Lj0g3v0271719	1.99044	1.16594e-10
Lj3g3v0409500	1.98934	0.000145591
Lj0g3v0003579	1.98879	0.000193865
Lj0g3v0334679	1.98804	0.0153124
LjCg3v0000590	1.98769	0.0259756
Lj4g3v0166190	1.98728	0.000112838
Lj0g3v0100049	1.9872	0.00772949
Lj2g3v0917300	1.98713	1.0281e-16
Lj0g3v0272389	1.98676	2.11918e-25
Lj3g3v0883690	1.98637	2.68498e-38
Lj5g3v0804090	1.98624	1.18291e-18
Lj3g3v2660990	1.98565	1.82353e-10
Lj2g3v0523260	1.98535	0.0267415
Lj4g3v2179300	1.98516	0.0305959
Lj3g3v0190820	1.98497	6.73274e-09
Lj3g3v2661000	1.98458	5.67628e-11
Lj1g3v4079410	1.98457	3.83905e-35
Lj2g3v2002190	1.98317	0.00723232
Lj0g3v0125429	1.98279	0.0168264
Lj4g3v1021100	1.98256	7.0566e-05
Lj4g3v3093890	1.98244	3.33474e-06
Lj3g3v3032110	1.98185	1.57492e-23
Lj3g3v2718810	1.98167	1.25807e-10
Lj5g3v2291180	1.98165	3.68838e-19
Lj3g3v0306920	1.98137	3.45352e-05
Lj2g3v3338870	1.98033	0.0264786
Lj5g3v2263900	1.98025	3.96038e-08
Lj0g3v0122099	1.97936	2.55937e-05
Lj2g3v1378940	1.97879	2.0046e-08
Lj2g3v1968220	1.97876	2.2146e-09
Lj4g3v3014330	1.97758	1.04432e-33
Lj3g3v2318310	1.97685	3.40313e-10
Lj2g3v2173020	1.97591	0.000642545
Lj2g3v1705390	1.97588	2.57646e-07
Lj1g3v0250130	1.97585	5.70502e-12
Lj0g3v0352399	1.97558	4.36503e-06
Lj2g3v3339380	1.97555	3.39056e-29
Lj4g3v3099250	1.97512	1.5141e-07
Lj1g3v3330440	1.97389	1.64555e-09
Lj0g3v0167769	1.97305	1.95425e-09
Lj0g3v0312139	1.97277	8.64506e-05
Lj6g3v1707240	1.97225	0.00395227
Lj0g3v0040159	1.97188	3.4872e-07
Lj0g3v0187299	1.97104	0.00319753
Lj1g3v3641930	1.97001	1.76422e-05
Lj0g3v0084269	1.96952	0.000155727
Lj4g3v3015280	1.96819	8.14675e-13
Lj0g3v0314649	1.96794	2.01763e-28
Lj0g3v0274359	1.96719	0.00731176
Lj2g3v2089560	1.96644	0.0357617
Lj1g3v4691490	1.96538	0.0010391
Lj6g3v1995830	1.96479	4.4987e-14
Lj0g3v0077279	1.96468	0.0295151
Lj0g3v0355529	1.96377	0.0265225
Lj0g3v0212309	1.96363	7.80062e-15
Lj6g3v2006180	1.96357	9.72924e-05
Lj0g3v0046709	1.96349	0.0137715
Lj6g3v0524040	1.9627	1.70111e-20
Lj2g3v2904980	1.9622	9.01078e-12
Lj3g3v3260400	1.96173	0.000844804
Lj1g3v2671470	1.96155	1.31642e-08
Lj0g3v0212469	1.96073	3.11793e-12
Lj3g3v1038710	1.96065	1.20825e-14
Lj6g3v0920850	1.96053	9.686e-08
Lj6g3v2168620	1.95947	4.01138e-08
Lj5g3v0473540	1.95873	0.0249169
Lj2g3v2746640	1.95851	1.56223e-17
Lj0g3v0118129	1.9583	0.00660521
Lj0g3v0343809	1.95811	4.06052e-42
Lj6g3v0143860	1.95653	6.35953e-11
Lj0g3v0212839	1.9552	0.000391197
Lj1g3v5031320	1.95519	9.9807e-07
Lj0g3v0180909	1.95454	0.0285218
Lj5g3v1014570	1.95445	0.00587999
Lj5g3v2112130	1.95272	1.37167e-08
Lj1g3v4579170	1.95145	0.0072754
Lj0g3v0265119	1.95123	0.000175145
Lj0g3v0193309	1.94996	0.0075923
Lj3g3v1132550	1.94978	0.0395533
Lj0g3v0333789	1.94885	0.0105025
Lj0g3v0246539	1.94818	9.63139e-07
Lj1g3v0579610	1.94724	0.000411586
Lj5g3v1062470	1.94711	6.20626e-13
Lj0g3v0232259	1.9465	3.26336e-08
Lj3g3v3525960	1.94643	0.000176618
Lj0g3v0127839	1.94528	0.0116036
Lj4g3v3113260	1.94517	5.1281e-14
Lj1g3v3105120	1.94394	0.000145523
Lj2g3v1643240	1.94295	1.35991e-06
Lj0g3v0168489	1.94288	6.3727e-06
Lj0g3v0185929	1.94254	2.36304e-06
Lj3g3v2737530	1.94211	0.00126496
Lj0g3v0258319	1.94138	1.49511e-07
Lj6g3v0694470	1.94092	2.37479e-12
Lj0g3v0062359	1.94081	4.53434e-26
Lj4g3v0176450	1.94078	2.46806e-17
Lj0g3v0132539	1.93879	1.29644e-05
Lj5g3v0976240	1.93853	8.98268e-37
Lj1g3v2894990	1.93829	2.605e-24
Lj2g3v0177200	1.93785	0.00246631
Lj0g3v0078879	1.93777	3.21102e-05
Lj2g3v2207710	1.93772	0.0159979
Lj4g3v0340690	1.93742	6.03551e-13
Lj0g3v0240429	1.93729	6.57043e-36
Lj2g3v1203480	1.9359	0.0302065
Lj6g3v0635240	1.93571	3.19202e-15
Lj1g3v3892290	1.93533	0.019387
Lj0g3v0098189	1.93457	2.53928e-13
Lj4g3v3002340	1.93391	0.000820816
Lj0g3v0154509	1.9338	3.56919e-12
Lj0g3v0269939	1.9335	0.0174952
Lj2g3v1890950	1.93273	1.25295e-19
Lj3g3v3235470	1.93208	0.00031675
Lj0g3v0045079	1.93139	6.25257e-39
Lj0g3v0230099	1.931	7.33405e-11
Lj5g3v1498200	1.92941	1.95942e-08
Lj0g3v0084069	1.92799	2.1877e-19
Lj0g3v0218509	1.92776	1.73121e-06
Lj0g3v0213489	1.927	0.000259522
Lj2g3v0461500	1.92621	0.000205898
Lj3g3v0680260	1.92558	1.63972e-10
Lj1g3v3021220	1.92401	7.63043e-19
Lj0g3v0000999	1.92228	0.023386
Lj6g3v0815810	1.92217	0.0421485
Lj0g3v0263899	1.9216	2.28139e-05
Lj2g3v1537390	1.92042	2.25728e-14
Lj0g3v0036499	1.91992	8.05126e-05
Lj3g3v2563420	1.91976	0.000117335
Lj5g3v2292500	1.91975	1.43535e-18
Lj0g3v0338769	1.91966	3.47496e-08
LjCg3v0000490	1.91866	7.46739e-06
Lj2g3v3372960	1.91865	0.000178667
Lj6g3v0156130	1.91803	0.011362
Lj1g3v1559010	1.91751	5.17393e-13
Lj4g3v2215470	1.91733	3.65205e-12
Lj5g3v2291210	1.91684	2.35553e-14
Lj0g3v0092479	1.91611	1.82206e-05
Lj0g3v0066679	1.91586	0.000843999
Lj1g3v0114190	1.91579	1.0168e-05
Lj3g3v2517820	1.91561	3.94961e-13
Lj4g3v2434850	1.91194	6.04832e-12
Lj2g3v1985160	1.91176	1.18372e-16
Lj0g3v0050699	1.91175	0.00511781
Lj0g3v0094309	1.91145	2.57065e-12
Lj4g3v2692070	1.91103	8.06839e-30
Lj5g3v0402730	1.91055	5.1086e-09
Lj5g3v1888370	1.90756	1.58187e-17
Lj1g3v1788180	1.90602	5.22746e-13
Lj0g3v0316759	1.90574	0.0121336
Lj3g3v0160740	1.90562	2.06005e-09
Lj5g3v2292620	1.90552	7.83699e-29
Lj0g3v0337829	1.90537	9.13085e-20
Lj0g3v0058249	1.90522	0.021005
Lj1g3v2124770	1.90506	1.04341e-32
Lj0g3v0022059	1.9044	0.0244011
Lj3g3v3033270	1.90399	7.50826e-09
Lj6g3v2258880	1.9037	0.00196684
Lj3g3v0662780	1.90307	9.54628e-17
Lj2g3v1375520	1.90195	0.000403295
Lj0g3v0363489	1.9019	0.0016147
Lj0g3v0065139	1.90168	0.0302017
Lj1g3v2358950	1.90052	0.0264925
Lj1g3v1318100	1.90015	7.08624e-06
Lj0g3v0302889	1.9001	1.66329e-08
Lj3g3v3086140	1.89997	0.000149625
Lj6g3v2218820	1.89964	2.84494e-22
Lj1g3v3388970	1.89897	8.73007e-16
Lj0g3v0001899	1.89791	0.00021518
Lj6g3v0935870	1.89775	8.06008e-23
Lj3g3v3513540	1.8968	1.97093e-09
Lj0g3v0088279	1.89663	1.11662e-15
Lj6g3v0927250	1.89497	0.00258577
Lj1g3v4918690	1.89443	0.0434181
Lj0g3v0026819	1.89349	2.00631e-08
Lj0g3v0111739	1.89336	5.55361e-13
Lj1g3v3391170	1.89196	0.000251146
Lj3g3v3155120	1.89182	3.22356e-15
Lj4g3v2692430	1.89149	4.71462e-07
Lj3g3v2170510	1.89103	1.72024e-06
Lj0g3v0166249	1.89086	1.34997e-05
Lj1g3v3705170	1.89073	0.00551449
Lj4g3v2628750	1.88991	4.30622e-05
Lj1g3v0117770	1.88947	5.67254e-05
Lj3g3v2187030	1.88811	7.76882e-15
Lj2g3v2002950	1.88634	7.36046e-20
Lj4g3v2215030	1.88545	8.52125e-26
Lj0g3v0161619	1.88543	6.11121e-12
Lj0g3v0299259	1.88521	1.39934e-09
Lj0g3v0129209	1.88501	2.30459e-08
Lj3g3v3700140	1.88451	1.82421e-13
Lj0g3v0079899	1.88345	0.000179205
Lj0g3v0073739	1.88292	1.00896e-05
Lj6g3v0227420	1.88285	6.46304e-31
Lj0g3v0339829	1.88258	0.00112664
Lj5g3v0106030	1.88239	2.7166e-10
Lj0g3v0270299	1.88169	2.46806e-17
Lj4g3v2298190	1.88084	0.000417905
Lj0g3v0118379	1.88064	3.99923e-06
Lj5g3v2046050	1.88045	6.9898e-20
Lj6g3v0315120	1.8799	2.80868e-27
Lj1g3v1841220	1.87974	4.95542e-05
Lj4g3v2250210	1.87937	2.12442e-07
Lj3g3v2781590	1.87808	7.42045e-13
Lj1g3v2809540	1.87767	0.00112583
Lj4g3v1287330	1.87758	1.11778e-19
Lj2g3v2103060	1.87687	6.32428e-20
Lj2g3v2085490	1.87673	9.41907e-07
Lj2g3v3291390	1.87644	1.37578e-28
Lj0g3v0195709	1.87639	0.0134698
Lj1g3v2268370	1.87593	5.89806e-14
Lj0g3v0063469	1.87519	1.15554e-05
Lj6g3v1574610	1.87518	9.15655e-05
Lj0g3v0355719	1.87416	0.000194125
Lj1g3v4419920	1.87291	0.00139203
Lj3g3v0075760	1.87259	9.88511e-09
Lj0g3v0316099	1.87219	0.0443106
Lj0g3v0062929	1.87195	0.0235225
Lj0g3v0011439	1.87131	0.0167328
Lj3g3v2838540	1.87124	3.90758e-05
Lj6g3v0896580	1.86991	2.6572e-16
Lj0g3v0292149	1.86984	7.93705e-08
Lj0g3v0204999	1.86858	2.56969e-09
Lj0g3v0093179	1.86716	8.92704e-15
Lj6g3v2156530	1.8657	1.19698e-08
Lj1g3v3754810	1.86569	0.00360099
Lj1g3v4058790	1.86546	0.0440211
LjCg3v0013390	1.86545	0.000302803
Lj0g3v0139329	1.86322	4.53925e-24
Lj3g3v3640260	1.86303	0.00194386
Lj0g3v0317169	1.86273	0.0435411
Lj5g3v1537630	1.8627	5.49424e-06
Lj2g3v2972750	1.86264	4.80458e-10
Lj3g3v2039990	1.86206	3.70799e-08
Lj4g3v0450090	1.86182	2.54932e-08
Lj2g3v2147100	1.86125	1.00023e-08
Lj6g3v1538100	1.86108	1.3526e-22
Lj2g3v3108400	1.86049	1.22446e-07
Lj5g3v0641400	1.85888	2.87819e-06
Lj4g3v2376260	1.85813	2.59881e-14
Lj0g3v0105109	1.8573	8.65155e-38
Lj6g3v0156160	1.85688	3.41204e-21
Lj4g3v3081710	1.85587	7.61741e-07
Lj0g3v0203209	1.85555	0.00430576
Lj0g3v0023019	1.85482	0.00207206
Lj0g3v0304679	1.85316	1.19666e-09
Lj3g3v0839390	1.85309	0.00236316
Lj1g3v4160170	1.85296	1.00618e-11
Lj5g3v2045760	1.85287	0.0276536
Lj6g3v2066920	1.85221	0.00549972
Lj4g3v1218370	1.85134	2.0314e-16
Lj1g3v0477770	1.85101	0.000297002
Lj6g3v0927160	1.85021	0.00186962
Lj0g3v0215569	1.84922	5.25298e-19
Lj4g3v0548760	1.84865	3.27798e-06
Lj2g3v0917310	1.84777	3.30886e-28
Lj0g3v0362049	1.84743	0.000936023
Lj3g3v2054310	1.84721	1.24512e-05
Lj2g3v3339680	1.8469	8.25549e-12
Lj0g3v0251739	1.84658	2.10661e-05
Lj1g3v3256690	1.84642	3.37659e-05
Lj1g3v1809920	1.84465	1.31899e-10
Lj5g3v2291160	1.84436	0.00186582
Lj2g3v1695270	1.84435	0.00287784
Lj0g3v0157809	1.84429	1.709e-24
Lj6g3v1642220	1.84392	5.24356e-22
Lj3g3v1541350	1.84384	0.010532
Lj4g3v2754240	1.84369	4.96982e-06
Lj3g3v1182430	1.84289	7.43898e-12
Lj0g3v0274529	1.8426	5.36038e-07
Lj3g3v2660930	1.84228	3.77013e-07
Lj4g3v2136040	1.84206	2.34476e-19
Lj1g3v3835520	1.84203	0.00112591
Lj2g3v0608550	1.842	0.00209989
Lj0g3v0047459	1.8414	0.0199952
Lj3g3v0826090	1.84017	7.58527e-24
Lj2g3v0917330	1.83993	0.000410883
Lj2g3v0473830	1.83984	0.00726145
Lj0g3v0188379	1.8393	5.34257e-11
Lj3g3v0824800	1.8391	1.23356e-11
Lj0g3v0341589	1.83891	2.46947e-29
Lj3g3v2693100	1.83874	2.54256e-14
Lj3g3v3261500	1.83867	0.00441993
Lj3g3v3336220	1.83864	0.0124896
Lj5g3v1498210	1.83858	5.02336e-07
Lj0g3v0012229	1.83849	1.39953e-07
Lj2g3v1467870	1.83826	0.0359521
Lj6g3v0898680	1.8382	7.31881e-17
Lj5g3v2288660	1.83786	0.00366712
Lj0g3v0053739	1.83687	0.00782272
Lj0g3v0312129	1.83621	4.64084e-06
Lj6g3v1052410	1.83612	0.0163923
Lj2g3v1242220	1.83607	6.28427e-09
Lj2g3v1402690	1.83475	0.0334521
Lj5g3v2240940	1.83429	0.00530053
Lj3g3v2044300	1.8339	1.03639e-25
Lj4g3v2266260	1.83378	7.70728e-06
Lj0g3v0349869	1.83327	0.000222446
Lj2g3v0694680	1.83317	5.99714e-05
Lj2g3v0509060	1.833	7.82555e-12
Lj6g3v0411650	1.83292	2.63779e-05
Lj1g3v1388170	1.83278	2.56078e-35
Lj3g3v0933400	1.83273	0.00891888
Lj0g3v0069149	1.83266	0.000353577
Lj0g3v0150329	1.83216	2.03893e-06
Lj1g3v0476740	1.83175	0.000322821
Lj0g3v0122109	1.83144	1.40349e-34
Lj0g3v0201229	1.83137	3.76507e-05
Lj0g3v0070699	1.83017	2.07085e-06
Lj3g3v2476540	1.82978	4.87288e-07
Lj6g3v1887800	1.82938	1.18372e-16
Lj4g3v3114870	1.82888	0.00845399
LjCg3v0013340	1.82856	0.000878657
Lj5g3v2262850	1.82851	1.59223e-05
Lj1g3v3834310	1.82797	6.19294e-07
Lj3g3v0429690	1.8276	0.00031657
Lj5g3v1452230	1.82753	1.19879e-17
Lj0g3v0343789	1.82749	0.000118714
Lj0g3v0099699	1.82718	7.7093e-15
Lj0g3v0255169	1.82481	0.000295961
Lj6g3v0423710	1.82472	9.69225e-05
Lj4g3v2691950	1.82372	4.43678e-29
Lj0g3v0094359	1.82367	0.0106692
Lj0g3v0113879	1.82349	2.57754e-10
Lj0g3v0137069	1.82233	7.50231e-08
Lj1g3v3444140	1.82203	1.73075e-19
Lj2g3v3339750	1.82203	3.74396e-05
Lj1g3v0270440	1.82166	0.00305405
Lj3g3v1015390	1.8211	1.5317e-09
Lj2g3v1068920	1.82092	7.36681e-20
Lj2g3v1167720	1.82062	0.0244283
Lj2g3v1758530	1.82052	3.05234e-08
Lj6g3v0227550	1.82017	6.52774e-08
Lj4g3v1411040	1.81992	1.7029e-38
Lj4g3v2298200	1.81981	0.000825389
Lj1g3v1384140	1.81869	4.30732e-07
Lj6g3v2043060	1.81848	0.000826228
Lj4g3v0282370	1.81816	0.0439188
Lj6g3v2006860	1.81747	5.47505e-06
Lj0g3v0228979	1.8172	8.81803e-08
Lj0g3v0343589	1.81651	8.48761e-10
Lj0g3v0268109	1.81616	0.00267281
Lj0g3v0152019	1.81568	0.000724799
Lj2g3v2658310	1.81567	0.039758
Lj0g3v0124389	1.81438	9.81502e-08
Lj1g3v5032330	1.81408	7.88527e-08
Lj0g3v0060729	1.81399	3.38771e-12
Lj6g3v2222080	1.81384	0.0344009
Lj2g3v1468090	1.81375	0.00234868
Lj0g3v0328529	1.81336	0.00906109
Lj0g3v0021569	1.813	1.005e-13
Lj0g3v0144769	1.81272	0.0135314
Lj0g3v0139389	1.81165	9.18451e-10
LjCg3v0010870	1.81159	0.0392582
Lj2g3v1989080	1.81087	1.06816e-33
Lj0g3v0085969	1.80985	6.71033e-09
Lj3g3v2095950	1.80956	6.5015e-08
Lj4g3v1212380	1.80933	6.61467e-29
Lj0g3v0201549	1.80862	4.50271e-11
Lj5g3v0266920	1.80851	7.84325e-10
Lj0g3v0061899	1.80797	6.00005e-11
Lj0g3v0224419	1.80471	0.0016962
Lj0g3v0352469	1.80439	0.00109543
Lj3g3v2043290	1.80436	8.20471e-19
Lj6g3v0885350	1.80413	4.48664e-16
Lj6g3v0410520	1.8032	5.66251e-12
Lj1g3v4565170	1.80259	0.00941045
Lj2g3v1155540	1.80214	7.86214e-36
Lj0g3v0319359	1.80208	1.63418e-21
Lj3g3v1545560	1.80199	7.42118e-20
Lj0g3v0234609	1.80064	0.0385973
Lj4g3v2603790	1.80028	0.00597629
Lj1g3v4790630	1.80013	8.79236e-42
Lj1g3v3354040	1.7996	2.16584e-19
Lj4g3v1877060	1.79917	9.48722e-09
Lj1g3v1786040	1.79884	2.70451e-08
Lj0g3v0085069	1.79844	2.26427e-25
Lj0g3v0054479	1.7979	1.70334e-42
Lj6g3v2055750	1.79776	0.00020189
Lj6g3v1358590	1.79709	1.2844e-06
Lj4g3v0620010	1.79706	3.87323e-17
LjCg3v0010820	1.79699	1.71214e-05
Lj3g3v2236870	1.79698	9.49686e-12
Lj5g3v2223370	1.79663	2.15843e-12
Lj5g3v1955100	1.79643	1.23915e-11
Lj5g3v2291220	1.79588	1.83877e-10
Lj0g3v0316289	1.79562	1.26556e-06
Lj2g3v1468590	1.7951	2.6176e-08
Lj0g3v0266729	1.79429	0.0464672
Lj3g3v0826120	1.79388	3.95846e-06
Lj0g3v0214499	1.79381	1.00737e-19
Lj5g3v1498330	1.79344	0.00167551
Lj4g3v3114900	1.79331	0.00339222
Lj1g3v1316930	1.7927	5.30367e-18
Lj0g3v0354719	1.79225	6.07563e-09
Lj0g3v0090059	1.79186	1.28695e-24
Lj0g3v0307289	1.7914	3.05952e-08
Lj1g3v1525900	1.7907	8.80522e-25
Lj0g3v0201619	1.79036	0.00257908
Lj3g3v0461620	1.79017	1.2244e-08
Lj0g3v0064979	1.78956	7.4407e-05
Lj2g3v3319240	1.78941	1.39578e-10
Lj1g3v0998710	1.78888	3.47479e-15
Lj4g3v2692350	1.78857	1.58399e-30
Lj5g3v2240810	1.78844	3.2209e-10
Lj1g3v2471270	1.78837	0.000149011
Lj5g3v1955120	1.78829	4.28134e-14
Lj1g3v2035290	1.78826	6.31018e-06
Lj3g3v3408010	1.78774	0.0150257
Lj2g3v1034880	1.78754	1.2333e-12
Lj1g3v3943570	1.78751	3.18017e-09
Lj2g3v1079660	1.7874	3.06223e-19
Lj1g3v2938410	1.78733	0.00579698
Lj4g3v2704680	1.78711	8.09151e-20
Lj0g3v0133529	1.78656	5.61978e-13
Lj0g3v0226319	1.78619	0.0037328
Lj0g3v0040109	1.78418	2.59936e-05
Lj1g3v4804110	1.78367	0.00473766
Lj4g3v1221570	1.78365	0.0407697
Lj0g3v0327029	1.78359	9.98982e-09
Lj0g3v0165999	1.78319	0.000111248
Lj4g3v1474110	1.78311	0.000496898
Lj2g3v1691110	1.78182	0.00689994
Lj1g3v4921050	1.78134	2.13429e-09
Lj2g3v2001930	1.78115	0.0313524
Lj0g3v0076519	1.77973	0.0188536
Lj0g3v0211959	1.77954	0.0441774
Lj2g3v1471890	1.77951	9.78223e-26
Lj1g3v4012900	1.77793	5.2256e-07
Lj4g3v0668200	1.77772	0.000607757
Lj0g3v0172669	1.77743	3.67197e-08
Lj0g3v0242019	1.77738	6.69942e-06
Lj0g3v0116489	1.77632	0.000149691
Lj4g3v0768690	1.77606	0.00564213
Lj3g3v3188510	1.7759	9.29772e-23
Lj1g3v2391210	1.77571	7.63065e-16
Lj1g3v3328720	1.77566	2.25573e-10
Lj4g3v0216630	1.77558	0.00180192
Lj0g3v0236669	1.77528	0.00222446
Lj0g3v0080909	1.77522	6.51778e-07
Lj1g3v1785700	1.77505	0.0016366
Lj1g3v1625450	1.77471	3.1387e-18
Lj0g3v0281699	1.77454	8.57641e-13
Lj3g3v3242120	1.77434	1.16714e-15
Lj1g3v1074630	1.7743	6.23923e-12
Lj6g3v0001270	1.77391	5.51222e-17
Lj1g3v0579730	1.77386	8.40683e-08
Lj0g3v0079379	1.77382	0.000687883
Lj5g3v1903700	1.77292	3.63316e-14
Lj6g3v1078310	1.77217	0.00101795
Lj4g3v0151550	1.77186	1.45419e-11
Lj0g3v0091139	1.77128	4.81069e-27
Lj4g3v1881800	1.77082	1.52735e-07
Lj4g3v2917650	1.7708	2.94552e-21
Lj2g3v1877710	1.77076	2.31357e-06
Lj0g3v0312089	1.77001	1.92442e-05
Lj5g3v1225690	1.76965	0.0273941
Lj4g3v3002450	1.76946	1.30605e-15
Lj0g3v0084179	1.7687	2.89933e-07
Lj0g3v0058109	1.7687	1.01366e-18
Lj0g3v0252639	1.76804	0.000355318
Lj0g3v0356029	1.76794	0.0366814
Lj0g3v0225989	1.76789	3.75319e-10
Lj6g3v1915730	1.76752	0.000146604
Lj2g3v1389570	1.76741	1.76635e-07
Lj6g3v0920880	1.76715	0.000139644
Lj1g3v0293690	1.76713	9.71158e-14
Lj4g3v0258610	1.76703	0.00105661
Lj2g3v1984740	1.76683	0.00178166
Lj1g3v3328730	1.76652	1.24704e-27
Lj3g3v2483050	1.76619	8.31435e-09
Lj0g3v0331719	1.7659	2.65917e-05
Lj3g3v1408650	1.76523	0.0402626
Lj1g3v1380870	1.76454	3.34731e-07
Lj4g3v2631040	1.7645	1.96822e-11
Lj3g3v1929800	1.76359	4.11716e-05
Lj0g3v0040089	1.76351	6.53271e-18
Lj0g3v0068949	1.76334	0.000738184
Lj0g3v0060739	1.76325	8.01547e-05
Lj0g3v0084049	1.76238	1.21151e-18
Lj0g3v0187889	1.76068	0.0448126
Lj1g3v0244690	1.76036	0.0220602
Lj4g3v0975570	1.76032	4.97138e-25
Lj1g3v3330680	1.75973	0.000748998
Lj4g3v0285490	1.75964	1.36098e-22
Lj5g3v1208090	1.75947	1.43643e-14
Lj3g3v1933120	1.75888	1.17326e-21
Lj4g3v1535130	1.75755	0.0239571
Lj1g3v3508280	1.75735	6.72703e-12
Lj0g3v0058129	1.75717	1.26374e-23
Lj5g3v1360520	1.75701	0.0340491
Lj2g3v3335040	1.75572	1.15168e-05
Lj2g3v0205810	1.75488	0.000270016
Lj0g3v0215239	1.75461	0.00277914
Lj4g3v1389120	1.75418	4.59527e-33
Lj0g3v0286489	1.75355	1.07369e-16
Lj1g3v2953430	1.75324	3.66641e-07
Lj2g3v1404810	1.75298	0.0229594
Lj0g3v0050859	1.75208	0.00205007
Lj0g3v0057079	1.75186	3.28142e-09
Lj2g3v2085500	1.75183	5.38217e-12
Lj3g3v2389760	1.75151	6.11025e-05
Lj3g3v0662790	1.75037	3.63316e-14
Lj4g3v3015020	1.75014	2.91799e-22
Lj0g3v0350899	1.74939	0.0486001
Lj0g3v0224229	1.74873	1.88653e-22
Lj1g3v3137910	1.74861	2.97873e-09
Lj4g3v2754450	1.74829	1.49363e-22
Lj2g3v3184280	1.74817	0.000219114
Lj5g3v0615200	1.74802	0.0195211
Lj1g3v1855350	1.74785	3.14676e-06
Lj1g3v2909540	1.74785	0.016321
Lj3g3v3086120	1.74704	1.08319e-08
Lj0g3v0090689	1.74687	1.74201e-06
Lj0g3v0332789	1.74671	0.000255541
Lj2g3v0345060	1.74666	1.63897e-12
Lj3g3v2318030	1.74657	0.0209712
Lj1g3v2095520	1.74642	7.24728e-07
Lj4g3v1389130	1.74571	1.72681e-14
Lj2g3v1090840	1.74557	6.47646e-11
Lj5g3v1415330	1.74556	3.83528e-05
Lj3g3v3085600	1.74467	4.8228e-16
Lj5g3v0081950	1.74371	1.84532e-12
Lj6g3v2203710	1.74268	1.62035e-09
Lj4g3v2717180	1.74232	0.00110605
Lj0g3v0220199	1.74106	2.68883e-12
Lj0g3v0247339	1.74073	0.0497394
Lj2g3v3022830	1.74057	5.44339e-14
Lj2g3v2245130	1.74021	1.26888e-19
Lj2g3v2900220	1.74019	1.16437e-23
Lj1g3v1441360	1.73997	1.38844e-14
Lj6g3v0528570	1.73985	1.76651e-22
Lj4g3v1880950	1.73907	1.13928e-25
Lj0g3v0215059	1.73795	5.70047e-05
Lj0g3v0078649	1.73728	2.77643e-21
Lj2g3v0739600	1.73723	2.09351e-09
Lj3g3v2971760	1.73699	2.98174e-10
Lj0g3v0234719	1.73689	1.15504e-14
Lj0g3v0152989	1.73687	6.00568e-08
Lj5g3v2298000	1.73684	7.85642e-16
Lj2g3v1828680	1.73677	7.62973e-12
Lj6g3v1138510	1.73669	1.96551e-05
Lj6g3v2204740	1.73602	4.46749e-24
Lj0g3v0087099	1.73588	8.16677e-07
Lj2g3v1986450	1.73573	6.05829e-15
Lj0g3v0003589	1.73449	5.14522e-05
Lj4g3v1614710	1.73444	0.000116132
Lj0g3v0310529	1.73424	2.51607e-07
Lj4g3v2282940	1.7339	0.00791648
Lj5g3v1533360	1.73385	8.01758e-07
Lj6g3v2274750	1.73351	3.91291e-30
Lj4g3v0285420	1.73335	4.48311e-17
Lj2g3v1142930	1.73155	0.000101788
Lj4g3v3014450	1.73142	1.26328e-08
Lj3g3v0565000	1.73122	1.01051e-24
LjCg3v0016180	1.73121	0.012942
Lj3g3v0680270	1.73119	3.62163e-16
Lj1g3v4718520	1.73108	8.14101e-09
Lj3g3v3006230	1.73072	0.0328749
Lj2g3v3260020	1.73031	0.0180544
Lj3g3v2341000	1.72939	1.78045e-12
Lj0g3v0124659	1.72828	0.0238849
Lj3g3v0950810	1.7282	2.47602e-06
Lj3g3v0323280	1.72815	1.25353e-15
Lj1g3v3580600	1.72793	2.10232e-08
Lj4g3v0338070	1.72791	6.70965e-10
Lj6g3v2218810	1.72764	1.30545e-10
Lj4g3v0620570	1.7274	6.60882e-06
Lj1g3v3022360	1.72724	3.1106e-05
Lj0g3v0163319	1.72712	0.00491059
Lj2g3v3209740	1.72673	2.55972e-19
Lj0g3v0208039	1.72553	1.23477e-06
Lj0g3v0210689	1.72528	0.0172788
Lj3g3v0509780	1.7245	0.0286683
Lj1g3v1596900	1.72426	0.000282123
Lj0g3v0111349	1.72377	3.47445e-06
Lj0g3v0361549	1.72351	0.00023306
Lj6g3v0818970	1.72285	7.57256e-10
Lj4g3v2894410	1.72255	3.96747e-13
Lj0g3v0362059	1.72221	0.0138054
Lj1g3v3300030	1.72145	0.000130051
Lj0g3v0134879	1.72094	1.22765e-12
Lj4g3v3111690	1.72092	0.000757057
Lj1g3v4579440	1.72085	9.68031e-11
Lj3g3v0247260	1.72012	6.44326e-28
Lj0g3v0157729	1.7201	3.2592e-22
Lj1g3v4593280	1.71851	1.09903e-08
Lj0g3v0338379	1.7182	5.35982e-06
Lj5g3v2045260	1.71811	0.0286279
Lj2g3v1024330	1.71799	0.015637
Lj0g3v0332809	1.7173	4.49522e-05
Lj0g3v0003599	1.71686	0.0243354
Lj0g3v0185319	1.7164	1.7239e-15
Lj5g3v1889520	1.71627	0.0222019
Lj0g3v0055339	1.71588	4.42044e-28
Lj0g3v0282579	1.71573	1.2388e-09
Lj0g3v0115659	1.71568	8.51372e-05
Lj6g3v0028830	1.71521	5.85041e-20
Lj3g3v0338910	1.7145	3.33713e-20
Lj1g3v0466690	1.71444	0.000419375
Lj1g3v1785690	1.71406	5.05788e-06
Lj2g3v3324920	1.71395	7.07086e-21
Lj3g3v1441320	1.71376	0.000191945
Lj5g3v1355070	1.7136	7.01665e-20
Lj0g3v0123589	1.71344	8.56812e-14
Lj5g3v1601920	1.71311	5.97324e-12
Lj0g3v0265479	1.71298	0.0117648
Lj3g3v3736640	1.71265	0.00271315
Lj1g3v1732290	1.71251	8.94601e-09
Lj0g3v0203669	1.71223	0.000100311
Lj1g3v3330220	1.71193	8.43563e-28
Lj6g3v2172030	1.71175	2.50971e-07
Lj5g3v2292530	1.71131	5.73768e-23
Lj3g3v1038670	1.70972	8.90393e-10
Lj4g3v1972120	1.70954	0.0075168
Lj2g3v3137130	1.70933	0.00209228
LjCg3v0000460	1.70927	0.0286478
Lj2g3v3337570	1.70892	4.02912e-11
Lj0g3v0235309	1.70877	3.23011e-10
Lj1g3v3023780	1.70846	8.76773e-08
Lj0g3v0123049	1.70841	0.0113583
Lj1g3v4316380	1.7084	9.41388e-13
Lj5g3v1955670	1.70807	0.000154036
Lj0g3v0058119	1.70795	4.04037e-15
Lj6g3v0108690	1.70744	1.1578e-06
Lj0g3v0058219	1.707	2.30922e-06
Lj3g3v0708180	1.7068	8.94054e-06
Lj3g3v0681670	1.70672	0.000884702
Lj4g3v0153940	1.70648	0.0016334
Lj1g3v0084920	1.70611	4.61028e-27
Lj0g3v0168049	1.70581	7.59787e-06
Lj5g3v2297990	1.70574	3.63299e-08
Lj1g3v4765120	1.70567	0.00237062
Lj0g3v0157669	1.70454	0.0302499
Lj5g3v0659340	1.70439	1.79535e-28
Lj0g3v0258439	1.70405	0.00176734
Lj1g3v4668060	1.70363	5.24244e-20
Lj3g3v2517830	1.70354	6.68923e-06
Lj0g3v0068379	1.70353	0.00143326
Lj4g3v1120500	1.70273	2.11365e-25
Lj5g3v0612040	1.70192	0.0139439
[truncated: 2,602 more rows]

## Sheet: WTvsnon_Down_shoot
The list of rhizobia-repressible genes (4816) that have downregulated DEGs (log2FC < -1 and FDR < 0.05) in WT rhizobia-inoculated conditions compared to non-inoculated conditions .
Gene ID (L. japonicus genome v3.0)	WT rhizobia /non-inoculation
	log2FC	FDR
Lj6g3v2170740	-18.9547	5.82283e-09
Lj2g3v1203470	-15.2804	2.23402e-224
Lj5g3v1697100	-14.48	3.80674e-77
Lj0g3v0214249	-14.2433	5.59704e-09
Lj4g3v1213510	-13.7517	2.17059e-09
Lj2g3v2411340	-13.7377	1.99543e-48
Lj0g3v0155109	-13.2303	0.0012812
Lj1g3v0651930	-13.216	4.61447e-34
Lj0g3v0194779	-13.0605	5.12926e-11
Lj6g3v2044640	-12.8688	6.89436e-11
Lj0g3v0347439	-12.8217	9.98203e-07
Lj2g3v1201220	-12.6966	8.09576e-09
Lj0g3v0014579	-12.6674	1.36572e-25
Lj0g3v0145709	-12.4374	2.2213e-31
Lj5g3v2288870	-12.412	1.32132e-24
Lj0g3v0271059	-12.3844	0.00237069
Lj6g3v1382320	-12.2652	1.60796e-19
Lj2g3v1105340	-12.2301	1.6648e-09
Lj2g3v2470450	-12.1772	1.96708e-20
Lj1g3v1526250	-12.0791	3.61972e-17
Lj0g3v0130569	-12.0281	1.78885e-21
Lj4g3v1273660	-11.905	0.00857675
Lj2g3v0777200	-11.8647	6.40514e-29
Lj2g3v2001980	-11.8396	0.00860594
Lj0g3v0242439	-11.8204	2.8806e-13
Lj6g3v2044650	-11.8113	8.36251e-08
Lj0g3v0276859	-11.7428	1.2014e-18
Lj0g3v0166389	-11.6033	1.53995e-28
Lj0g3v0111449	-11.4904	0.00499354
Lj6g3v0958320	-11.4867	2.70471e-12
Lj2g3v1058130	-11.486	8.81544e-23
Lj5g3v2258250	-11.4479	1.20778e-23
Lj4g3v0496530	-11.4364	1.27558e-28
Lj3g3v2385390	-11.3798	8.20336e-19
Lj0g3v0073629	-11.3772	3.99157e-09
Lj2g3v3339240	-11.3593	9.13253e-52
Lj0g3v0059569	-11.3448	8.71709e-24
Lj0g3v0199109	-11.3214	6.14254e-18
Lj5g3v2182490	-11.2916	1.45172e-23
Lj1g3v2766570	-11.2033	1.73278e-26
Lj0g3v0335279	-11.1538	5.95221e-28
Lj1g3v0651890	-11.1231	6.24313e-22
Lj1g3v3975480	-11.0418	2.79846e-10
Lj0g3v0082139	-11.0237	4.33405e-14
Lj4g3v1560500	-10.9489	1.5481e-09
Lj1g3v3040480	-10.7988	4.62779e-20
Lj0g3v0069629	-10.7129	0.000120191
Lj2g3v1880820	-10.5836	7.7074e-07
Lj0g3v0129339	-10.579	2.16726e-09
Lj3g3v1294380	-10.5769	8.11108e-08
Lj1g3v0652040	-10.5537	9.92904e-08
Lj0g3v0211559	-10.5335	7.04167e-15
Lj4g3v0412820	-10.5204	1.78779e-18
Lj5g3v2288860	-10.4876	9.88049e-15
Lj6g3v1945180	-10.4422	2.29405e-08
Lj0g3v0148579	-10.4229	4.89921e-14
Lj0g3v0302529	-10.3539	1.61885e-08
Lj0g3v0326219	-10.3415	6.23759e-07
Lj0g3v0042549	-10.3397	1.36727e-06
Lj5g3v2112010	-10.3368	1.57991e-17
Lj0g3v0020479	-10.2644	3.56019e-05
Lj5g3v2057410	-10.2224	2.41064e-05
Lj0g3v0360459	-10.1773	4.46879e-10
Lj3g3v0563880	-10.1537	0.000106609
Lj0g3v0313009	-10.1245	9.01161e-18
Lj1g3v2893970	-10.0992	4.47885e-26
Lj6g3v0521510	-10.0877	1.87839e-12
Lj0g3v0138509	-10.0835	1.76304e-16
Lj6g3v0056670	-10.0392	1.05362e-19
Lj0g3v0172059	-10.0241	3.62142e-05
Lj1g3v0651860	-10.0024	1.31882e-06
Lj0g3v0207649	-9.98249	9.43891e-39
Lj1g3v1341630	-9.95578	5.13782e-22
Lj0g3v0078039	-9.90609	6.1131e-19
Lj0g3v0300389	-9.89748	2.26055e-07
Lj2g3v2855860	-9.88779	3.29312e-18
Lj0g3v0314749	-9.8798	8.36148e-05
Lj5g3v1697050	-9.85066	1.36104e-15
Lj6g3v2116900	-9.80733	0.000103171
Lj2g3v1349230	-9.78773	1.25242e-07
Lj5g3v2183850	-9.77752	3.74206e-07
Lj1g3v0651920	-9.75979	3.8073e-13
Lj5g3v2112190	-9.75768	2.784e-07
Lj0g3v0215119	-9.75502	2.23679e-08
Lj2g3v0227060	-9.75198	1.05659e-08
Lj6g3v2274420	-9.723	6.13282e-05
Lj0g3v0067609	-9.67993	5.89596e-06
Lj0g3v0138449	-9.65785	8.67234e-12
Lj3g3v0257300	-9.65185	6.76664e-33
Lj6g3v1382420	-9.63343	2.93675e-06
Lj0g3v0310499	-9.62928	1.63474e-11
Lj3g3v0537390	-9.61149	5.3569e-12
Lj0g3v0338059	-9.61051	2.83574e-15
Lj0g3v0157309	-9.57798	2.20602e-11
Lj2g3v1436910	-9.54947	3.52252e-06
Lj0g3v0075069	-9.54264	0.00031675
Lj2g3v2736520	-9.54006	3.00868e-13
Lj4g3v2618550	-9.5341	6.00512e-12
Lj2g3v1200060	-9.5141	2.90453e-05
Lj0g3v0250979	-9.47052	7.90979e-09
Lj5g3v1697060	-9.4591	3.4687e-11
Lj0g3v0099099	-9.44027	5.01326e-07
Lj0g3v0160079	-9.43474	1.77044e-07
Lj3g3v1403970	-9.42982	1.04401e-12
Lj6g3v1849450	-9.41573	1.30902e-11
Lj0g3v0344849	-9.38095	0.000423112
Lj0g3v0275319	-9.37441	4.98409e-07
Lj0g3v0324279	-9.34805	0.00011725
Lj4g3v1388190	-9.32772	2.34137e-16
Lj1g3v3440190	-9.31648	0.00102548
Lj4g3v0336110	-9.29956	9.45295e-05
Lj2g3v2855840	-9.29842	3.68567e-11
Lj0g3v0272009	-9.28996	6.57445e-10
Lj0g3v0181119	-9.28809	1.0672e-06
Lj0g3v0288299	-9.27748	1.80544e-07
Lj2g3v1068730	-9.2539	2.26161e-13
Lj6g3v0325210	-9.25235	9.35572e-10
Lj0g3v0160869	-9.21829	1.12179e-11
Lj2g3v0536770	-9.17595	7.01028e-09
Lj2g3v1201180	-9.13515	8.24894e-05
Lj1g3v3975510	-9.1277	1.04983e-07
Lj0g3v0321399	-9.10934	8.65304e-13
Lj2g3v0717080	-9.0777	2.31647e-10
Lj2g3v2647230	-9.05577	0.000143858
Lj1g3v3975700	-9.0378	1.52896e-06
Lj0g3v0304899	-9.02379	3.91106e-12
Lj5g3v0296170	-9.02067	6.24338e-11
Lj3g3v1993710	-9.00139	0.00139486
Lj6g3v1211950	-8.98736	2.07787e-14
Lj4g3v0254200	-8.97293	1.09654e-05
Lj1g3v2610260	-8.97063	6.47598e-08
Lj0g3v0075189	-8.96587	8.64737e-05
Lj2g3v0436620	-8.93429	1.05331e-08
Lj0g3v0352129	-8.93258	1.06079e-07
Lj2g3v0739570	-8.91667	5.27246e-06
Lj0g3v0213189	-8.91104	2.72274e-10
Lj0g3v0250669	-8.89536	4.51983e-05
Lj0g3v0263989	-8.87759	0.0103777
Lj2g3v2926370	-8.87221	0.000587632
Lj1g3v4480300	-8.85756	8.59074e-08
Lj5g3v0681220	-8.84628	6.17512e-06
Lj3g3v2148260	-8.84285	0.000117037
Lj5g3v1697070	-8.83425	2.38761e-17
Lj4g3v2363100	-8.82478	7.82443e-07
Lj0g3v0329369	-8.79313	0.00299329
Lj5g3v1697150	-8.78488	5.51528e-05
Lj2g3v1058150	-8.76232	2.97778e-12
Lj5g3v2258230	-8.75904	4.82296e-12
Lj5g3v0082990	-8.75894	6.58029e-08
Lj0g3v0260099	-8.74735	4.65504e-07
Lj2g3v3318720	-8.73344	1.66266e-13
Lj1g3v0899920	-8.72967	8.61795e-19
Lj2g3v0738560	-8.70338	0.000265785
Lj0g3v0286359	-8.69611	2.47464e-05
Lj0g3v0054449	-8.68487	7.09785e-10
Lj0g3v0122509	-8.66578	2.05986e-09
Lj2g3v2855870	-8.66157	7.59855e-10
Lj6g3v2255750	-8.65779	9.48549e-05
Lj6g3v2117940	-8.65233	1.62262e-06
Lj6g3v1946220	-8.63125	1.20254e-08
Lj0g3v0327959	-8.60883	1.19661e-05
Lj0g3v0358269	-8.6001	7.32641e-14
Lj5g3v0921210	-8.59843	2.90183e-05
Lj2g3v1102950	-8.59636	1.59162e-07
Lj0g3v0060449	-8.57835	3.00774e-05
Lj0g3v0344779	-8.55119	2.56078e-35
Lj0g3v0314319	-8.50362	3.52252e-06
Lj1g3v3391140	-8.50361	3.78926e-11
Lj1g3v0100490	-8.49018	5.00129e-08
Lj6g3v0509430	-8.47955	3.23171e-11
Lj6g3v0030190	-8.46669	3.43086e-08
Lj5g3v0483800	-8.45509	0.000126552
Lj3g3v0273600	-8.43234	1.28672e-34
Lj0g3v0203109	-8.42091	4.4924e-05
Lj2g3v2772290	-8.41102	2.10312e-06
Lj6g3v1008210	-8.40468	0.00284981
Lj0g3v0347449	-8.39843	2.20901e-07
Lj1g3v3767250	-8.39297	0.000231391
Lj6g3v0216850	-8.39058	1.67104e-05
Lj3g3v2440680	-8.38532	5.3347e-05
Lj6g3v1187400	-8.33935	2.59881e-14
Lj3g3v2835370	-8.33883	3.09266e-05
Lj4g3v0212100	-8.33874	0.000279046
Lj4g3v0279760	-8.3212	2.91073e-05
Lj0g3v0342079	-8.31372	0.000514665
Lj3g3v0965510	-8.31342	1.70466e-05
Lj0g3v0184119	-8.31308	3.62509e-06
Lj3g3v1820630	-8.29474	2.27269e-07
Lj6g3v1984510	-8.28219	4.17449e-08
Lj3g3v2938470	-8.28004	1.76939e-09
Lj1g3v4482330	-8.27383	0.00113518
Lj5g3v1414150	-8.26359	1.12156e-32
Lj5g3v0780740	-8.26167	3.72562e-06
Lj1g3v1648930	-8.24648	4.03405e-09
Lj6g3v0923340	-8.2461	0.00040544
Lj0g3v0119739	-8.24233	6.68601e-08
Lj2g3v1988640	-8.23885	7.15578e-08
Lj0g3v0311999	-8.22134	4.33278e-08
Lj1g3v2585780	-8.1954	3.92872e-05
Lj1g3v3267760	-8.16989	0.0118503
Lj0g3v0316219	-8.16909	8.61671e-05
Lj0g3v0204029	-8.16318	0.000767176
Lj2g3v0264280	-8.15362	1.51827e-23
Lj0g3v0150959	-8.14969	2.4162e-05
Lj0g3v0247989	-8.14595	3.5831e-09
Lj0g3v0125939	-8.14447	1.87296e-06
Lj3g3v0065500	-8.13824	5.30602e-10
Lj3g3v1993890	-8.1374	1.28643e-06
Lj0g3v0288459	-8.13684	3.88083e-09
Lj2g3v0932650	-8.12391	1.11914e-06
Lj2g3v1550230	-8.11958	1.10853e-07
Lj0g3v0043579	-8.11127	1.48982e-07
Lj1g3v1638580	-8.1039	2.89912e-10
Lj2g3v1758440	-8.08523	1.35856e-07
Lj0g3v0324719	-8.08153	0.000349493
Lj0g3v0251089	-8.06882	0.000131088
Lj4g3v2604510	-8.04949	9.5817e-07
Lj1g3v4691500	-8.03313	0.00213618
Lj6g3v1984340	-8.02094	0.0272613
Lj2g3v0621280	-8.01439	2.30016e-08
Lj0g3v0290889	-8.00803	1.2366e-06
Lj0g3v0318999	-8.00489	3.06087e-08
Lj4g3v0962150	-7.97072	0.000181743
Lj0g3v0092689	-7.96962	9.96035e-09
Lj6g3v1966520	-7.96595	1.10334e-05
Lj4g3v1514830	-7.96484	0.00401903
Lj1g3v1342650	-7.95091	2.2274e-06
Lj6g3v1300850	-7.95046	0.000237761
Lj1g3v3902530	-7.94199	3.84069e-05
Lj5g3v0085040	-7.93917	0.000218849
Lj5g3v2183750	-7.90383	1.0157e-07
Lj0g3v0321379	-7.9033	7.47533e-06
Lj6g3v2275180	-7.89942	0.000105169
Lj1g3v4957820	-7.89333	4.38425e-05
Lj4g3v0411590	-7.84958	2.96211e-05
Lj0g3v0292969	-7.82504	0.000202597
Lj5g3v1170930	-7.8241	0.000121581
Lj3g3v0669230	-7.80013	0.000169154
Lj4g3v0412840	-7.79253	0.000180623
Lj0g3v0058289	-7.78029	5.38664e-06
Lj6g3v0466610	-7.77509	4.58209e-07
Lj2g3v2475540	-7.77201	1.32923e-05
Lj0g3v0161569	-7.76686	1.17007e-05
Lj0g3v0199099	-7.74576	5.30522e-19
Lj0g3v0107979	-7.7408	3.0005e-23
Lj4g3v0484260	-7.74068	2.11825e-05
Lj5g3v1697040	-7.73276	6.90103e-06
Lj5g3v1853000	-7.72848	9.65168e-21
Lj6g3v2117930	-7.72548	0.0183574
Lj4g3v0451130	-7.7245	2.67302e-16
Lj2g3v2028890	-7.703	3.15333e-08
Lj3g3v3453390	-7.68283	4.86847e-07
Lj0g3v0228729	-7.66823	2.40381e-40
Lj5g3v0208080	-7.64793	0.0220561
Lj0g3v0167219	-7.64491	4.22181e-07
Lj1g3v2626200	-7.63785	1.18661e-11
Lj2g3v2855850	-7.63524	2.66901e-06
Lj0g3v0160899	-7.63407	1.05376e-20
Lj1g3v0385550	-7.62868	0.000555211
Lj0g3v0049269	-7.6193	7.75476e-09
Lj1g3v5062680	-7.59885	6.38324e-21
Lj0g3v0191599	-7.58954	1.6843e-05
Lj0g3v0158139	-7.57207	2.3657e-07
Lj3g3v1855690	-7.56347	3.46686e-05
Lj2g3v2172960	-7.56093	7.09581e-05
Lj0g3v0266739	-7.55677	4.69259e-06
Lj0g3v0147009	-7.55312	2.77791e-05
Lj1g3v2610270	-7.54591	1.69054e-05
Lj1g3v3289950	-7.53889	5.03235e-06
Lj0g3v0001739	-7.5332	9.835e-36
Lj6g3v2006290	-7.5165	0.000839839
Lj0g3v0316499	-7.50736	0.00015515
Lj0g3v0049249	-7.50098	1.26992e-06
Lj0g3v0032349	-7.49097	2.11823e-05
Lj6g3v1392510	-7.4881	0.00654296
Lj2g3v1644320	-7.48738	3.66273e-10
Lj0g3v0123409	-7.4813	0.0106667
Lj0g3v0328269	-7.46515	5.48121e-06
Lj1g3v4024010	-7.46457	0.00489128
Lj0g3v0364449	-7.46324	2.79483e-06
Lj1g3v1585830	-7.45662	1.29314e-07
Lj0g3v0247459	-7.45151	1.09064e-16
Lj2g3v0636850	-7.44555	1.34366e-14
Lj6g3v0959370	-7.44476	7.53477e-07
Lj0g3v0306679	-7.42404	1.09783e-05
Lj0g3v0294269	-7.41026	0.0274979
Lj2g3v2002290	-7.40724	1.10438e-14
Lj0g3v0176099	-7.39627	1.22494e-11
Lj1g3v2941780	-7.39017	3.44766e-06
Lj0g3v0232309	-7.38191	1.7872e-05
Lj1g3v0049860	-7.37956	4.18625e-08
Lj2g3v1141810	-7.37591	1.49968e-06
Lj1g3v0244500	-7.37042	3.53917e-07
Lj0g3v0048409	-7.36717	0.000580586
Lj0g3v0273639	-7.35108	5.51805e-06
Lj0g3v0165909	-7.3506	7.8119e-22
Lj0g3v0248419	-7.34533	0.0041317
Lj2g3v1550240	-7.34474	0.000896646
Lj0g3v0302689	-7.34236	0.000547713
Lj0g3v0328219	-7.34077	5.20983e-18
Lj0g3v0185089	-7.33984	0.000534347
Lj3g3v3513420	-7.33888	0.000419322
Lj0g3v0348369	-7.33636	6.82609e-07
Lj3g3v1376960	-7.33442	6.09698e-07
Lj0g3v0298769	-7.33035	1.0185e-15
Lj0g3v0141069	-7.32713	0.000190039
Lj1g3v4103690	-7.32339	1.25189e-21
Lj2g3v1068520	-7.31814	4.10855e-06
Lj0g3v0274939	-7.3123	0.000342974
Lj1g3v1788350	-7.30386	0.0012003
Lj0g3v0020969	-7.29483	1.34547e-07
Lj0g3v0288369	-7.29355	4.62843e-07
Lj1g3v3834240	-7.28215	3.33185e-05
Lj5g3v1176950	-7.27628	0.000265245
Lj0g3v0216219	-7.2759	1.85881e-17
Lj0g3v0124669	-7.26195	0.00145854
Lj5g3v0670610	-7.25023	0.00044628
Lj0g3v0197749	-7.24735	0.0281135
Lj0g3v0000709	-7.23731	0.000566127
Lj1g3v4807670	-7.20503	0.00176827
Lj0g3v0208999	-7.19582	1.86634e-09
Lj2g3v0045120	-7.18643	1.25739e-17
Lj0g3v0218119	-7.18056	5.61045e-18
Lj0g3v0043569	-7.17427	3.8903e-09
Lj4g3v2916530	-7.16457	1.35539e-12
Lj4g3v2140210	-7.14163	9.95249e-28
Lj1g3v4807700	-7.13883	0.000118984
Lj2g3v0907490	-7.11535	0.000538059
Lj0g3v0098939	-7.1145	0.00684017
Lj0g3v0210019	-7.1135	0.00354644
Lj0g3v0150549	-7.11259	0.0268994
Lj0g3v0073149	-7.11003	1.17208e-12
Lj1g3v2095780	-7.10764	3.64043e-05
Lj1g3v0806450	-7.10701	3.74165e-06
Lj2g3v2647240	-7.10491	8.20058e-11
Lj0g3v0159439	-7.09546	5.90702e-06
Lj5g3v0471360	-7.09053	0.00276868
Lj0g3v0211239	-7.08927	0.000887346
Lj4g3v3099600	-7.0722	4.3835e-25
Lj0g3v0231569	-7.07075	9.82313e-09
Lj0g3v0189619	-7.06602	0.00154018
Lj1g3v3892250	-7.06442	0.00113518
Lj0g3v0281259	-7.06408	2.45067e-27
Lj0g3v0348889	-7.06371	0.0046759
Lj0g3v0248339	-7.06217	0.00378198
Lj0g3v0144159	-7.05905	1.50212e-12
Lj0g3v0354359	-7.05828	8.08417e-36
Lj6g3v1163970	-7.05698	3.07819e-10
Lj0g3v0321389	-7.04678	2.493e-22
Lj0g3v0363519	-7.04662	1.03873e-10
Lj6g3v1419090	-7.03051	9.22235e-05
Lj4g3v2717090	-7.02035	8.77542e-05
Lj2g3v3339490	-7.01978	4.09631e-25
Lj0g3v0212449	-7.00189	1.88308e-14
Lj5g3v0614980	-6.98163	1.85522e-16
Lj0g3v0172389	-6.98101	3.30147e-05
Lj2g3v3341870	-6.97749	6.6262e-89
Lj5g3v1961260	-6.966	5.53604e-08
Lj1g3v3608450	-6.95884	0.000292963
Lj0g3v0329589	-6.95604	0.000330597
Lj0g3v0287799	-6.9486	1.9785e-07
Lj6g3v1966550	-6.9394	0.0329138
Lj0g3v0079529	-6.93594	1.20109e-05
Lj6g3v1946320	-6.92501	1.57989e-05
Lj3g3v0397050	-6.91152	7.0229e-05
Lj0g3v0013459	-6.90435	5.51805e-06
Lj5g3v1697000	-6.89044	1.42845e-08
Lj0g3v0242949	-6.87828	0.000361638
Lj1g3v4931510	-6.85808	0.00137115
Lj3g3v1375910	-6.85592	0.0265196
Lj1g3v1123960	-6.83088	1.90908e-05
Lj6g3v2218680	-6.81996	8.20322e-06
Lj0g3v0140769	-6.81943	3.58235e-06
Lj0g3v0157069	-6.81678	6.38628e-12
Lj1g3v2629780	-6.81673	0.00130794
Lj2g3v0777310	-6.81075	0.0337295
Lj0g3v0302419	-6.80671	0.00314326
Lj3g3v0429350	-6.80086	1.98751e-05
Lj0g3v0123079	-6.79708	0.010688
Lj4g3v2227910	-6.78684	2.1786e-19
Lj4g3v0998940	-6.78579	0.0014634
Lj1g3v3948170	-6.78052	1.15498e-09
Lj1g3v2627460	-6.77915	0.0344557
Lj0g3v0266979	-6.77463	0.00819484
Lj0g3v0184299	-6.77393	4.46421e-05
Lj0g3v0201739	-6.75995	6.78379e-08
Lj2g3v3339250	-6.74098	1.00706e-27
Lj0g3v0167239	-6.72192	4.2947e-10
Lj2g3v1695340	-6.72145	0.00109533
Lj1g3v0913270	-6.71276	0.000610686
Lj2g3v2088320	-6.70642	1.07757e-05
Lj0g3v0254469	-6.69915	2.74372e-05
Lj2g3v2415000	-6.69902	1.68139e-10
Lj0g3v0219709	-6.69523	0.000630108
Lj4g3v0486150	-6.69022	3.10061e-25
Lj0g3v0317019	-6.69001	0.00926724
Lj5g3v2241130	-6.67924	0.00949303
Lj0g3v0173689	-6.67794	9.8677e-06
Lj3g3v0397250	-6.67071	0.00236175
Lj6g3v0819120	-6.66861	8.48825e-09
Lj5g3v2182530	-6.6652	8.11658e-09
Lj4g3v1212410	-6.66168	8.26653e-05
Lj2g3v2017750	-6.65939	0.00169588
Lj1g3v4303210	-6.65635	0.009966
Lj1g3v4875690	-6.64253	2.91366e-11
Lj1g3v4764490	-6.63763	0.0138748
Lj3g3v1541210	-6.63368	9.94333e-06
Lj6g3v1983300	-6.62457	4.55661e-15
Lj0g3v0075119	-6.60584	1.514e-09
Lj1g3v4289000	-6.60247	0.0307871
Lj3g3v2315260	-6.5758	1.20019e-05
Lj2g3v1155430	-6.57497	0.000964217
Lj4g3v3003940	-6.57365	1.21185e-28
Lj0g3v0270309	-6.5719	0.00610865
Lj0g3v0108619	-6.56831	5.29811e-05
Lj2g3v2125750	-6.56149	0.000107756
Lj6g3v0857930	-6.56142	0.00048177
Lj6g3v1116110	-6.54935	7.70712e-05
Lj4g3v1073470	-6.54781	0.00333289
Lj1g3v4998310	-6.54448	7.10636e-08
Lj0g3v0216319	-6.54283	1.59759e-11
Lj6g3v1239580	-6.53929	3.91246e-10
Lj1g3v4579400	-6.53169	0.00871229
Lj0g3v0185679	-6.52613	3.15556e-06
Lj6g3v1629960	-6.52064	1.96795e-33
Lj1g3v3023790	-6.51905	1.88799e-54
Lj1g3v3892420	-6.51853	0.000100311
Lj1g3v2953530	-6.51469	0.000376689
Lj0g3v0277349	-6.50909	0.000499084
Lj4g3v0151600	-6.48893	0.00287486
Lj0g3v0104509	-6.4872	6.14789e-10
Lj2g3v1200040	-6.48664	4.99053e-20
Lj5g3v0322460	-6.48649	4.03705e-26
Lj0g3v0302479	-6.48464	0.00508332
Lj2g3v2571140	-6.48273	0.000772143
Lj6g3v1211840	-6.48224	9.05052e-10
Lj1g3v3646530	-6.48072	0.00355807
Lj0g3v0269739	-6.47983	0.000891223
Lj6g3v0260760	-6.4658	1.49115e-05
Lj4g3v0473020	-6.46401	0.00220406
Lj4g3v2215550	-6.46276	0.0125905
Lj0g3v0214389	-6.44904	2.68213e-28
Lj5g3v1794660	-6.43906	8.44469e-08
Lj4g3v3114560	-6.43751	0.00388918
Lj6g3v1945190	-6.43549	1.41328e-14
Lj2g3v0690130	-6.43391	0.000306846
Lj6g3v1077260	-6.42726	0.0130274
Lj1g3v2624860	-6.42723	0.0169192
Lj0g3v0098579	-6.4259	1.40968e-12
Lj4g3v1290600	-6.42105	0.00151884
Lj2g3v1201190	-6.41955	5.55777e-05
Lj0g3v0316639	-6.41718	5.30685e-10
Lj2g3v1467650	-6.40469	0.00215034
Lj0g3v0168679	-6.40152	5.55093e-15
Lj0g3v0254449	-6.38392	2.64419e-05
Lj4g3v2742790	-6.38204	6.32422e-10
Lj4g3v2401090	-6.37792	0.00260719
Lj1g3v1318260	-6.37563	6.18511e-10
Lj1g3v1183350	-6.37531	0.0178676
Lj4g3v1085080	-6.37477	5.11603e-17
Lj0g3v0208329	-6.36892	5.24405e-07
Lj1g3v1815510	-6.36319	0.00341562
Lj0g3v0091549	-6.36253	0.0146675
Lj2g3v1058050	-6.36229	7.58458e-13
Lj0g3v0218949	-6.3554	0.0295884
Lj1g3v2580780	-6.35139	1.28804e-69
Lj0g3v0147659	-6.34812	6.42262e-05
Lj0g3v0005929	-6.34313	0.00559117
Lj1g3v2012980	-6.3403	0.00057335
Lj4g3v0189840	-6.34018	1.66695e-48
Lj0g3v0112009	-6.32509	0.00875367
Lj2g3v2879460	-6.32254	3.25929e-05
Lj0g3v0246369	-6.32097	5.08572e-07
Lj1g3v3646420	-6.31294	0.00549422
Lj0g3v0238549	-6.3056	0.00431774
Lj5g3v0122120	-6.29277	0.00494412
Lj1g3v1525920	-6.28543	0.0136889
Lj2g3v0178250	-6.28423	0.0181213
Lj6g3v1951750	-6.26634	3.35289e-10
Lj0g3v0054559	-6.26281	0.00199819
Lj5g3v0081960	-6.2627	9.76342e-05
Lj6g3v0293030	-6.26129	1.31913e-33
Lj1g3v3847230	-6.24659	9.01371e-19
Lj0g3v0323069	-6.23523	1.92834e-11
Lj0g3v0327469	-6.23428	0.00209714
Lj0g3v0117429	-6.22733	5.77865e-21
Lj1g3v4777410	-6.22699	1.12509e-10
Lj0g3v0149039	-6.21713	0.0496378
Lj1g3v1290530	-6.21667	0.0392569
Lj4g3v2754360	-6.21667	0.0392569
Lj4g3v0975500	-6.21661	1.19016e-06
Lj1g3v2580800	-6.21589	7.66395e-09
Lj2g3v3223970	-6.21282	2.31635e-11
Lj0g3v0174549	-6.20826	0.00387055
Lj1g3v2626170	-6.2081	0.000134873
Lj4g3v2817870	-6.20469	5.00014e-12
Lj2g3v2125820	-6.19754	2.47198e-07
Lj0g3v0239179	-6.18181	0.00367167
Lj5g3v0975600	-6.17404	0.00422193
Lj1g3v3019860	-6.16318	9.66661e-31
Lj1g3v2580790	-6.16112	7.36706e-61
Lj0g3v0244459	-6.16101	2.56352e-12
Lj1g3v2252640	-6.15311	0.00540211
Lj3g3v3337420	-6.15254	3.70458e-13
Lj1g3v2326740	-6.15109	0.00165045
Lj1g3v0129990	-6.15026	1.09998e-12
Lj0g3v0112999	-6.14192	0.00649157
Lj1g3v4729290	-6.1415	5.52084e-05
Lj4g3v2227890	-6.141	3.22076e-19
Lj1g3v3690290	-6.12903	0.00366674
Lj6g3v0293040	-6.12726	6.09158e-14
Lj6g3v1985690	-6.11639	4.18289e-23
Lj3g3v0730020	-6.11631	1.87187e-21
Lj5g3v1562120	-6.10573	1.11721e-14
Lj3g3v0139630	-6.10124	1.31203e-17
Lj5g3v1815050	-6.09774	0.00521529
Lj1g3v4779460	-6.09771	1.54959e-14
Lj3g3v1760540	-6.08734	0.00467793
Lj0g3v0169609	-6.07887	0.0146785
Lj0g3v0088599	-6.07272	0.000153539
Lj0g3v0150209	-6.06316	0.000688524
Lj0g3v0281229	-6.06046	2.56056e-10
Lj1g3v5021110	-6.04685	0.00445889
Lj4g3v2618240	-6.03583	4.04467e-12
Lj4g3v1085070	-6.03442	1.77557e-07
Lj0g3v0179609	-6.03183	0.00203212
Lj0g3v0253089	-6.03081	1.15381e-15
Lj0g3v0087169	-6.0277	1.23742e-06
Lj0g3v0259419	-6.01762	0.003962
Lj3g3v3640150	-6.01687	0.00587116
Lj2g3v0855380	-6.0111	0.00593894
Lj0g3v0289999	-6.00546	1.69443e-12
Lj0g3v0266969	-5.99979	4.98369e-12
Lj0g3v0001769	-5.99901	7.21705e-36
Lj0g3v0048719	-5.98125	0.000397275
Lj0g3v0101299	-5.97557	1.56797e-22
Lj1g3v2627590	-5.96589	0.00221109
Lj3g3v2577050	-5.95809	2.00064e-11
Lj5g3v0976260	-5.95768	0.0192878
Lj2g3v1200050	-5.95537	4.46739e-19
Lj1g3v4287650	-5.95387	8.11714e-06
Lj0g3v0074419	-5.95293	6.66014e-34
Lj3g3v3360890	-5.94841	1.05343e-27
Lj0g3v0084219	-5.94688	1.95214e-06
Lj1g3v0052340	-5.94287	0.013449
Lj3g3v2990310	-5.93911	7.14821e-07
Lj0g3v0359219	-5.93465	7.55117e-33
Lj0g3v0122479	-5.93199	0.00273503
Lj1g3v0129910	-5.92661	2.66597e-11
Lj6g3v2128980	-5.92323	6.26574e-24
Lj5g3v1156330	-5.91748	2.20014e-08
Lj0g3v0250199	-5.91677	5.39651e-13
Lj0g3v0181389	-5.90899	6.90288e-07
Lj3g3v2838550	-5.90884	4.59464e-07
Lj0g3v0268999	-5.90525	3.03619e-06
Lj6g3v0959440	-5.90223	4.69468e-05
Lj0g3v0173449	-5.8898	0.023626
Lj4g3v0189850	-5.88968	2.15989e-62
Lj0g3v0223849	-5.87379	0.0187295
Lj0g3v0039729	-5.85372	1.05907e-14
Lj5g3v0615840	-5.8504	0.00373195
Lj0g3v0149469	-5.85004	1.04401e-12
Lj1g3v3040490	-5.84256	3.24455e-06
Lj3g3v1378230	-5.83894	8.82389e-06
Lj1g3v4765220	-5.83501	2.45943e-09
Lj0g3v0154769	-5.82482	5.93022e-07
Lj5g3v0528770	-5.82472	0.00633451
Lj5g3v1097040	-5.81905	3.82352e-19
Lj5g3v1949780	-5.81361	0.0210846
Lj0g3v0288289	-5.81162	0.00315814
Lj2g3v3223930	-5.80486	2.95968e-10
Lj0g3v0187419	-5.80102	0.0123741
Lj4g3v1896260	-5.79892	3.5923e-28
Lj2g3v1196650	-5.79873	0.0109108
Lj0g3v0150409	-5.79761	5.92891e-54
Lj0g3v0300329	-5.78945	2.17418e-39
Lj0g3v0331979	-5.78821	6.82862e-05
Lj4g3v0473840	-5.78486	6.32134e-11
Lj6g3v0086450	-5.78483	4.99923e-09
Lj1g3v3704950	-5.78479	0.000364228
Lj5g3v1203340	-5.78342	1.30857e-10
Lj5g3v2288880	-5.77972	1.9844e-36
Lj6g3v1211790	-5.77685	2.28425e-08
Lj0g3v0013269	-5.77339	0.00587395
Lj1g3v2952300	-5.77188	0.00114466
Lj0g3v0169979	-5.76372	1.43577e-09
Lj0g3v0120899	-5.76258	0.0269977
Lj0g3v0258029	-5.7614	1.63243e-15
Lj0g3v0229589	-5.75604	0.00243073
Lj5g3v2264200	-5.75375	4.07586e-08
Lj4g3v0484240	-5.73952	7.40315e-13
Lj0g3v0321409	-5.73169	3.27724e-09
Lj0g3v0106789	-5.73025	4.20273e-24
Lj0g3v0104529	-5.72977	3.73592e-39
Lj2g3v2125810	-5.72937	7.64846e-08
Lj0g3v0355229	-5.72785	6.47902e-25
Lj0g3v0194079	-5.72489	1.4884e-07
Lj2g3v3109900	-5.72223	4.05228e-17
Lj4g3v2827860	-5.71676	2.22166e-20
Lj1g3v0129870	-5.70523	2.14898e-05
Lj1g3v0385420	-5.70047	0.00423321
Lj0g3v0237129	-5.69244	0.0216584
Lj5g3v1794670	-5.68736	1.71589e-15
Lj1g3v0130030	-5.68355	5.5357e-05
Lj0g3v0065569	-5.67964	0.0244563
Lj0g3v0240899	-5.67902	0.000292963
Lj1g3v2373500	-5.66286	3.76419e-05
Lj0g3v0290409	-5.66193	9.57548e-36
Lj0g3v0272879	-5.65575	0.000548953
Lj3g3v2427430	-5.64881	1.70826e-08
Lj4g3v2717110	-5.64726	9.52793e-10
Lj0g3v0360469	-5.64615	0.0159855
Lj6g3v0527170	-5.64276	3.93526e-06
Lj3g3v0128220	-5.6409	7.06661e-40
Lj3g3v0708100	-5.62619	5.23319e-06
Lj2g3v1984610	-5.62488	0.00540268
Lj1g3v1386720	-5.61667	3.52401e-11
Lj0g3v0162259	-5.61438	8.16535e-14
Lj0g3v0039469	-5.60802	2.45355e-08
Lj2g3v1019740	-5.6043	4.09592e-45
Lj2g3v1068410	-5.59827	0.000221743
Lj0g3v0272519	-5.59821	1.60228e-10
Lj2g3v0718100	-5.59694	1.97345e-09
Lj1g3v4565010	-5.59683	0.00126656
Lj0g3v0248429	-5.5929	0.00667123
Lj0g3v0088309	-5.58369	0.0106298
Lj1g3v1318210	-5.58008	0.0348576
Lj1g3v4779440	-5.55985	1.76433e-24
Lj3g3v1061350	-5.55273	9.37301e-25
Lj0g3v0321459	-5.55154	6.47269e-18
Lj2g3v2172950	-5.53676	2.01643e-18
Lj4g3v0548780	-5.53556	1.61942e-08
Lj3g3v2385400	-5.53495	2.13071e-10
Lj1g3v1060470	-5.53454	5.31442e-06
Lj0g3v0296659	-5.5224	9.40349e-13
Lj0g3v0131189	-5.52185	3.54724e-41
Lj2g3v3223980	-5.51643	1.45207e-18
Lj4g3v1316360	-5.5147	0.0382752
Lj2g3v1988660	-5.51128	2.71198e-06
Lj5g3v1167370	-5.51043	3.87428e-36
Lj0g3v0326489	-5.50842	2.15931e-10
Lj1g3v4777390	-5.50529	4.58547e-24
Lj0g3v0332559	-5.50367	9.08957e-07
Lj4g3v0485100	-5.4927	6.20946e-55
Lj4g3v1894630	-5.4896	3.89371e-05
Lj2g3v1267160	-5.48247	0.000278006
Lj0g3v0340299	-5.4822	7.33505e-11
Lj0g3v0338069	-5.47698	4.85418e-12
Lj3g3v2577100	-5.47614	1.61914e-34
Lj3g3v2577120	-5.47274	2.64291e-22
Lj0g3v0316649	-5.47036	3.75777e-06
Lj0g3v0275539	-5.46941	7.67695e-34
Lj0g3v0005289	-5.46514	2.3924e-33
Lj0g3v0314499	-5.45818	0.0220354
Lj0g3v0290529	-5.45746	2.32423e-08
Lj4g3v1895880	-5.4539	2.20406e-16
Lj2g3v1022160	-5.45139	7.2597e-08
Lj2g3v1200070	-5.45135	8.49716e-22
Lj6g3v1513550	-5.4498	0.00136167
Lj1g3v4999530	-5.44758	0.00706736
Lj4g3v0485090	-5.44537	2.35556e-46
Lj0g3v0312569	-5.44432	9.347e-05
Lj3g3v2577090	-5.44404	1.24991e-25
Lj4g3v2227900	-5.44401	1.59307e-10
Lj5g3v2060990	-5.44215	2.41169e-07
Lj0g3v0167869	-5.44066	0.0364132
Lj1g3v2976020	-5.43259	5.05397e-25
Lj0g3v0289109	-5.42557	3.61324e-11
Lj1g3v4578780	-5.42421	2.68568e-07
Lj0g3v0103339	-5.42319	0.0284446
Lj3g3v3235490	-5.42281	0.000482625
Lj5g3v2220260	-5.41597	3.58542e-17
Lj0g3v0300379	-5.41461	0.00260041
Lj1g3v2609230	-5.41369	1.5268e-20
Lj0g3v0005309	-5.41144	1.46215e-20
Lj6g3v1966530	-5.40515	0.00305504
Lj0g3v0012529	-5.39998	0.0169942
Lj4g3v0975490	-5.39685	8.63138e-05
Lj0g3v0248129	-5.39253	1.72832e-14
Lj4g3v0412850	-5.38728	8.36078e-13
Lj2g3v1019980	-5.38311	3.63081e-16
Lj2g3v2125830	-5.37818	0.000909722
Lj1g3v0129920	-5.37089	0.000116983
Lj1g3v0130020	-5.36633	0.00124298
Lj5g3v2182500	-5.36419	1.31773e-15
Lj0g3v0321369	-5.3589	1.76367e-07
Lj6g3v0339500	-5.35664	0.0049089
Lj0g3v0033079	-5.35547	3.46546e-26
Lj0g3v0005279	-5.35288	2.76428e-26
Lj0g3v0347329	-5.3375	0.0296843
Lj4g3v2227850	-5.33237	1.36892e-09
Lj6g3v0936950	-5.31633	9.97683e-08
Lj2g3v0835870	-5.31238	0.00330507
Lj3g3v2994560	-5.29806	8.30639e-05
Lj3g3v2577070	-5.29188	3.7285e-11
Lj3g3v3336160	-5.28895	5.03919e-13
Lj0g3v0291879	-5.28661	3.28304e-20
Lj0g3v0164089	-5.28261	0.00705105
Lj5g3v1174330	-5.27913	1.1057e-05
Lj0g3v0331999	-5.27672	5.56637e-09
Lj4g3v1865750	-5.27355	0.00200552
Lj0g3v0107719	-5.27308	4.78187e-17
Lj2g3v2661420	-5.26014	0.0201404
Lj0g3v0112379	-5.26012	6.60223e-14
Lj6g3v1618310	-5.2585	1.50672e-53
Lj1g3v2629790	-5.25742	2.01967e-16
Lj4g3v2227930	-5.24615	8.90164e-27
Lj0g3v0146039	-5.24457	1.16793e-24
Lj5g3v1552060	-5.2443	6.07667e-09
Lj2g3v0777220	-5.23852	2.20287e-15
Lj0g3v0308229	-5.23592	1.25981e-05
Lj5g3v0780750	-5.23487	3.0314e-51
Lj0g3v0161279	-5.23367	1.86967e-06
Lj4g3v0340640	-5.22406	1.5765e-14
Lj0g3v0005239	-5.21595	2.83442e-21
Lj2g3v0571680	-5.21582	3.80412e-15
Lj2g3v3007490	-5.21381	0.000969528
Lj0g3v0101199	-5.21243	3.96369e-10
Lj1g3v0129000	-5.21018	0.00152364
Lj4g3v2717100	-5.20606	0.00492398
Lj6g3v1887710	-5.19819	1.66266e-13
Lj5g3v0615130	-5.19547	5.43482e-05
Lj1g3v0130040	-5.19264	5.33737e-05
Lj0g3v0245909	-5.1838	0.000255437
Lj0g3v0364369	-5.18354	3.11605e-13
Lj2g3v1718730	-5.18195	1.3712e-21
Lj0g3v0314969	-5.1809	6.97841e-22
Lj4g3v0336640	-5.1786	0.000303132
Lj5g3v0841020	-5.16235	2.75779e-29
Lj3g3v0681690	-5.16018	4.75297e-07
Lj0g3v0198499	-5.16009	3.78554e-33
Lj5g3v1697090	-5.15989	7.76558e-06
Lj3g3v2577040	-5.15693	1.11808e-08
Lj0g3v0303279	-5.15199	2.19252e-05
Lj2g3v2125760	-5.15036	1.27921e-05
Lj0g3v0344669	-5.14855	2.81585e-10
Lj5g3v2240970	-5.14585	2.54109e-09
Lj0g3v0140429	-5.13871	2.40122e-20
Lj4g3v3099610	-5.13471	4.42864e-11
Lj0g3v0295999	-5.13386	0.00203392
Lj0g3v0306109	-5.1259	1.23297e-10
Lj0g3v0128709	-5.12542	0.0221342
Lj3g3v2577110	-5.11381	1.63295e-17
Lj0g3v0159609	-5.10936	1.78469e-35
Lj1g3v3846900	-5.10919	9.29956e-46
Lj1g3v1526240	-5.10537	6.13816e-34
Lj0g3v0066529	-5.1031	2.05801e-38
Lj0g3v0303509	-5.10208	1.90497e-06
Lj0g3v0348509	-5.09306	1.44018e-27
Lj4g3v2541450	-5.08805	0.0312386
Lj0g3v0338039	-5.08799	0.00847103
Lj1g3v2908520	-5.08765	2.69576e-18
Lj0g3v0278459	-5.08114	9.55044e-14
Lj4g3v2227880	-5.07474	1.01503e-15
Lj0g3v0346819	-5.07282	1.93718e-43
Lj6g3v2275170	-5.06324	0.00125186
Lj1g3v3289970	-5.0611	4.91182e-05
Lj0g3v0081669	-5.0605	8.42157e-08
Lj2g3v1022850	-5.05926	6.5593e-14
Lj0g3v0005299	-5.0419	1.24961e-16
Lj4g3v1334940	-5.03924	0.00114727
Lj0g3v0129669	-5.02873	0.0103699
Lj0g3v0315869	-5.02829	7.07216e-06
Lj0g3v0258019	-5.02341	0.000409307
Lj0g3v0301849	-5.02131	1.2161e-34
Lj0g3v0166579	-5.01908	2.43395e-05
Lj4g3v0286110	-5.01736	1.25461e-09
Lj4g3v2292350	-5.0105	6.96849e-05
Lj4g3v2227860	-4.99922	1.08247e-06
Lj0g3v0346209	-4.99682	0.00731293
Lj0g3v0303269	-4.99675	0.00707611
Lj0g3v0175319	-4.98995	3.10501e-06
Lj3g3v2576960	-4.98533	1.01194e-07
Lj4g3v0286100	-4.98346	0.000156209
Lj1g3v4834110	-4.98313	5.13197e-12
Lj5g3v0469100	-4.97892	1.47079e-16
Lj0g3v0241899	-4.96939	0.000590255
Lj1g3v4287630	-4.96853	1.28919e-08
Lj3g3v1855710	-4.96684	2.46525e-05
Lj0g3v0188629	-4.96521	4.30748e-17
Lj2g3v0302330	-4.96449	4.62377e-10
Lj2g3v0835880	-4.96138	0.0174141
Lj1g3v1919080	-4.95776	1.8743e-35
Lj1g3v0098420	-4.95438	2.52008e-09
Lj0g3v0280349	-4.94909	6.05734e-05
Lj0g3v0152689	-4.94884	0.0327205
Lj1g3v0129960	-4.94867	1.25922e-06
Lj0g3v0066539	-4.94771	7.62458e-32
Lj1g3v4528450	-4.94725	9.54685e-43
Lj3g3v2577060	-4.93562	1.78528e-19
Lj1g3v1787630	-4.93236	2.36706e-09
Lj3g3v0419510	-4.93195	5.17634e-24
Lj2g3v1019990	-4.92438	4.87783e-05
Lj3g3v1475770	-4.91966	2.7064e-05
Lj1g3v2560500	-4.91777	3.2807e-05
Lj0g3v0159219	-4.91625	3.40402e-14
Lj0g3v0222339	-4.91337	1.60876e-09
Lj0g3v0229899	-4.91143	9.07253e-05
Lj4g3v0000030	-4.90614	1.29038e-18
Lj0g3v0209419	-4.90244	4.55059e-06
Lj0g3v0048629	-4.90203	6.85481e-19
Lj3g3v1728970	-4.90128	0.034381
Lj2g3v2087890	-4.90029	0.0445998
Lj6g3v0001230	-4.89888	9.03422e-22
Lj0g3v0005249	-4.89444	4.25516e-19
Lj4g3v2775560	-4.89235	0.000143559
Lj2g3v1371330	-4.88681	0.000437986
Lj0g3v0251509	-4.88653	0.000775203
Lj0g3v0128689	-4.88506	0.000698144
Lj0g3v0199619	-4.88171	6.39908e-15
Lj5g3v0310220	-4.88121	5.50486e-16
Lj0g3v0229819	-4.87882	2.08945e-30
Lj2g3v1022830	-4.8703	2.28361e-23
Lj5g3v1073630	-4.8651	6.96178e-06
Lj1g3v4669290	-4.86184	1.1177e-36
Lj4g3v3099570	-4.85695	6.38738e-19
Lj2g3v0265430	-4.85644	1.00261e-05
Lj2g3v0075260	-4.85583	0.000104694
Lj4g3v0097300	-4.85353	0.000275991
Lj3g3v0931340	-4.8501	1.17623e-06
Lj4g3v0975530	-4.84941	1.54782e-14
Lj1g3v3768270	-4.84621	1.40942e-29
Lj4g3v2161440	-4.82565	1.63775e-23
Lj5g3v1498270	-4.82511	1.01127e-22
Lj5g3v1174420	-4.82409	0.0234375
Lj3g3v0895910	-4.82356	0.000534265
Lj1g3v0806440	-4.81991	9.48677e-09
Lj5g3v1927280	-4.81595	0.00476111
Lj5g3v0963170	-4.81114	2.1135e-05
Lj5g3v1853280	-4.80988	0.0396283
Lj0g3v0306719	-4.80913	0.0110843
Lj4g3v2288080	-4.80759	1.1202e-47
Lj3g3v2576970	-4.80624	2.11948e-19
Lj2g3v1024040	-4.80443	6.04292e-20
Lj6g3v1513600	-4.79891	1.47945e-05
Lj1g3v1526050	-4.7989	7.33278e-16
Lj1g3v1743570	-4.79711	1.35317e-24
Lj0g3v0263529	-4.79337	7.41776e-11
Lj0g3v0247439	-4.78835	8.36601e-34
Lj0g3v0358399	-4.78581	3.65806e-26
Lj0g3v0081369	-4.78403	0.000193219
Lj4g3v0281180	-4.78304	1.46478e-05
Lj0g3v0005109	-4.77234	5.27117e-08
Lj0g3v0341599	-4.76661	1.16441e-16
Lj6g3v1078630	-4.76646	1.00537e-23
Lj2g3v1196360	-4.76261	0.000157542
Lj4g3v1897700	-4.76025	9.64471e-05
Lj5g3v2013690	-4.74967	0.00187482
Lj3g3v2718830	-4.73973	1.91084e-08
Lj0g3v0240889	-4.7358	2.23978e-06
Lj0g3v0231289	-4.73313	2.55083e-08
Lj1g3v1815540	-4.72743	2.79483e-06
Lj2g3v1734640	-4.72707	7.01804e-26
Lj0g3v0302709	-4.72118	0.000148633
Lj0g3v0323589	-4.71951	9.02326e-28
Lj0g3v0246959	-4.71636	1.27014e-15
Lj0g3v0005119	-4.71247	2.28965e-18
Lj0g3v0328349	-4.70802	0.00453082
Lj3g3v0461070	-4.70661	3.24235e-18
Lj3g3v2576980	-4.70503	1.69264e-34
Lj2g3v0693500	-4.70193	2.02523e-12
Lj1g3v2268420	-4.6999	0.000782847
Lj1g3v4590830	-4.69931	0.0396777
Lj4g3v1085060	-4.69768	1.84367e-07
Lj0g3v0340679	-4.69407	4.84238e-10
Lj0g3v0182089	-4.6904	7.32317e-07
Lj0g3v0128639	-4.69001	4.14408e-07
Lj1g3v3768290	-4.68866	3.66241e-40
Lj0g3v0042039	-4.68777	0.000931345
Lj2g3v0634890	-4.67507	5.85856e-34
Lj2g3v1022820	-4.65948	3.89106e-09
Lj4g3v2775600	-4.65921	0.0436804
Lj6g3v1706120	-4.65908	4.13142e-09
Lj0g3v0261779	-4.65875	0.0184516
Lj0g3v0213099	-4.65601	1.05265e-05
Lj5g3v1775010	-4.65516	0.000211311
Lj0g3v0213179	-4.65122	1.36632e-26
Lj2g3v1201170	-4.6503	2.35258e-06
Lj4g3v2378370	-4.64886	0.00715882
Lj5g3v2013670	-4.64841	1.8188e-06
Lj3g3v3054570	-4.64633	0.000172253
Lj3g3v3006370	-4.64526	0.0151133
Lj0g3v0111099	-4.64328	0.0235937
Lj0g3v0306119	-4.64239	4.12688e-06
Lj0g3v0359369	-4.64209	0.0347807
Lj2g3v3109890	-4.64176	1.71306e-19
Lj2g3v2448200	-4.63922	2.81266e-09
Lj4g3v0411580	-4.63549	0.0121753
Lj2g3v1549820	-4.62661	0.00333869
Lj3g3v3016610	-4.62609	3.8297e-08
Lj0g3v0324079	-4.62481	9.85706e-09
Lj4g3v1073500	-4.6212	0.0422169
Lj0g3v0317599	-4.61735	2.80608e-07
Lj0g3v0005259	-4.61379	2.52883e-05
Lj0g3v0210099	-4.61173	3.69906e-14
Lj3g3v0602630	-4.60771	1.30603e-11
Lj4g3v3004080	-4.60734	0.000110974
Lj0g3v0011289	-4.6066	0.00013096
Lj0g3v0133019	-4.59995	0.0178573
Lj1g3v2609220	-4.59875	0.0183765
Lj0g3v0261939	-4.59747	0.0198718
Lj3g3v3640280	-4.5941	0.00121403
Lj1g3v3716860	-4.58977	5.59164e-10
Lj6g3v1334380	-4.58955	3.91808e-05
Lj0g3v0005089	-4.58768	9.38351e-33
Lj1g3v4483810	-4.58574	0.00801743
Lj2g3v0302320	-4.58469	6.58522e-18
Lj1g3v5034630	-4.57888	0.00114707
Lj0g3v0102179	-4.57813	1.96655e-30
Lj1g3v4575260	-4.57457	0.000253673
Lj3g3v2948580	-4.57353	5.42136e-32
Lj3g3v0965830	-4.56963	0.000138091
Lj6g3v0792050	-4.56475	0.00184134
Lj0g3v0128229	-4.56122	8.62655e-20
Lj4g3v2990170	-4.56054	2.79399e-07
Lj0g3v0145559	-4.56028	2.0173e-15
Lj4g3v1388990	-4.5569	0.000422006
Lj4g3v1388360	-4.55658	0.00154061
Lj1g3v2580830	-4.5532	2.07255e-20
Lj3g3v3714390	-4.5532	8.52741e-05
Lj5g3v1212600	-4.54921	3.60946e-06
Lj1g3v2535000	-4.54829	6.286e-18
Lj1g3v0116520	-4.54396	0.00203881
Lj0g3v0316209	-4.54219	4.9418e-06
Lj2g3v1024000	-4.53632	1.05587e-08
Lj3g3v0681370	-4.5359	6.2162e-32
Lj1g3v0116550	-4.53379	0.000919805
Lj2g3v1022800	-4.53101	6.69397e-12
Lj5g3v2241140	-4.5298	0.00270431
Lj6g3v2170720	-4.52818	0.000171817
Lj3g3v0614850	-4.52554	2.62442e-19
Lj0g3v0167059	-4.52465	2.39726e-05
Lj0g3v0158149	-4.52318	0.00178185
Lj0g3v0252839	-4.52175	7.43714e-30
Lj0g3v0345799	-4.52033	2.55409e-09
Lj1g3v1599130	-4.5194	3.54022e-05
Lj0g3v0348309	-4.51779	1.32237e-14
Lj1g3v1930290	-4.5172	5.25549e-23
Lj0g3v0307219	-4.516	2.75129e-06
Lj2g3v1989230	-4.51518	4.15191e-19
Lj2g3v0852090	-4.51291	4.23995e-11
Lj1g3v3384600	-4.51037	2.29184e-15
Lj0g3v0199329	-4.50736	1.59881e-17
Lj0g3v0299829	-4.50418	0.00869784
Lj1g3v4691550	-4.50173	5.07404e-16
Lj2g3v1200110	-4.50069	1.58537e-05
Lj1g3v3716890	-4.49725	8.71746e-17
Lj5g3v1303530	-4.49481	7.62031e-29
Lj5g3v0615420	-4.49172	0.000523038
Lj1g3v3947020	-4.48708	0.000692834
Lj0g3v0100999	-4.487	0.00103916
Lj0g3v0055949	-4.48193	0.000460614
Lj2g3v2412450	-4.47898	4.76447e-16
Lj3g3v2576940	-4.47872	1.8016e-33
Lj1g3v0129940	-4.47479	8.39159e-09
Lj2g3v0227070	-4.4725	0.0278374
Lj5g3v0510930	-4.47127	1.6967e-13
Lj0g3v0145409	-4.47108	3.38835e-23
Lj1g3v3289980	-4.4694	8.94175e-47
Lj0g3v0256519	-4.46719	0.0257777
Lj3g3v1342650	-4.46451	5.85189e-12
Lj1g3v0129880	-4.46445	9.60146e-05
Lj3g3v2576990	-4.46179	1.45284e-16
Lj0g3v0138439	-4.45943	2.99202e-07
Lj1g3v0128930	-4.45408	2.41126e-12
Lj1g3v0130090	-4.44892	8.22757e-52
Lj0g3v0168779	-4.44878	0.000206961
Lj1g3v2560490	-4.44367	1.75155e-07
Lj6g3v2006120	-4.44323	1.46934e-18
Lj5g3v0670270	-4.4414	0.000371464
Lj4g3v2826720	-4.44119	1.25686e-05
Lj4g3v1772600	-4.44055	3.17772e-60
Lj5g3v2297740	-4.43893	0.000287542
Lj4g3v3099580	-4.43679	7.68555e-09
Lj2g3v1024030	-4.42843	6.60412e-31
Lj2g3v2948520	-4.42565	2.33414e-11
Lj5g3v0407230	-4.42293	0.00193675
Lj0g3v0302699	-4.42267	0.00922139
Lj0g3v0328449	-4.42237	0.0080111
Lj1g3v3716500	-4.41675	0.00119465
Lj2g3v2125770	-4.41489	1.81702e-07
Lj0g3v0316609	-4.41432	0.00436772
Lj0g3v0293419	-4.41427	8.23922e-21
Lj0g3v0102419	-4.41365	0.00893436
Lj5g3v2182510	-4.41356	0.000407915
Lj3g3v2691710	-4.41256	0.00151806
Lj0g3v0005139	-4.41193	8.37626e-16
Lj5g3v2013720	-4.40835	1.62945e-05
Lj2g3v1988600	-4.40607	2.72775e-09
Lj0g3v0267629	-4.40481	0.024141
Lj2g3v2125000	-4.40236	2.95e-07
Lj1g3v0806430	-4.39938	1.4145e-05
Lj0g3v0180029	-4.39584	0.000542444
Lj4g3v2715920	-4.39477	0.0122184
Lj2g3v3339660	-4.39472	6.4456e-26
Lj4g3v3110650	-4.39068	2.91237e-31
Lj0g3v0015499	-4.38893	1.53752e-06
Lj3g3v3430140	-4.38587	3.12399e-09
Lj4g3v3099340	-4.38477	0.0132571
Lj5g3v0614830	-4.38306	0.0291991
Lj0g3v0355689	-4.3812	0.00126403
Lj0g3v0111519	-4.38053	3.48106e-05
Lj6g3v1849460	-4.38016	0.00945044
Lj6g3v0672150	-4.37513	4.72963e-06
Lj6g3v1513660	-4.36697	1.19761e-16
Lj0g3v0306989	-4.36546	0.0170721
Lj2g3v1022860	-4.35896	1.03953e-18
Lj4g3v0485980	-4.35843	1.17604e-18
Lj0g3v0100779	-4.35838	2.92673e-46
Lj6g3v1392620	-4.35667	6.08886e-12
Lj4g3v3112830	-4.354	4.68398e-24
Lj4g3v0445330	-4.35376	0.00203854
Lj0g3v0316509	-4.3516	5.38999e-38
Lj4g3v2412600	-4.3513	2.13696e-19
Lj5g3v2057510	-4.34869	1.80481e-08
Lj2g3v1022840	-4.34819	2.05282e-34
Lj0g3v0113169	-4.34643	2.01979e-11
Lj0g3v0141049	-4.34249	1.34088e-30
Lj0g3v0079069	-4.34202	1.09742e-20
Lj2g3v1024010	-4.34071	5.8107e-22
Lj3g3v2960740	-4.33215	5.74881e-08
Lj0g3v0009919	-4.32434	8.87644e-07
Lj0g3v0261479	-4.30581	1.49712e-19
Lj0g3v0340619	-4.30399	0.000341951
Lj2g3v0659280	-4.29776	1.18022e-06
Lj6g3v2006080	-4.29595	1.66861e-15
Lj6g3v1513670	-4.29511	1.90008e-37
Lj2g3v2125010	-4.29484	1.5331e-10
Lj1g3v4807690	-4.29203	0.000247679
Lj4g3v0484930	-4.29176	6.17568e-44
Lj0g3v0298789	-4.29123	0.000140384
Lj1g3v3716870	-4.2892	1.34359e-15
Lj4g3v1813500	-4.28917	4.80958e-17
Lj0g3v0005099	-4.28629	0.000141186
Lj2g3v2125790	-4.2852	0.000229278
Lj0g3v0130239	-4.2815	1.30196e-09
Lj1g3v3641910	-4.27815	2.90386e-09
Lj1g3v2627360	-4.2739	0.000973404
Lj3g3v2576930	-4.27187	5.93877e-17
Lj0g3v0130479	-4.26901	0.046424
Lj5g3v1664160	-4.26682	0.000868578
Lj0g3v0202629	-4.2653	1.7072e-08
Lj3g3v2427550	-4.26421	6.13014e-16
Lj6g3v0294050	-4.26355	2.2226e-16
Lj0g3v0041599	-4.26217	3.78705e-29
Lj0g3v0229919	-4.26081	0.00590896
Lj0g3v0196349	-4.25991	3.38097e-20
Lj0g3v0325579	-4.25916	9.20462e-11
Lj2g3v1024020	-4.25847	1.77761e-17
Lj1g3v3039470	-4.25749	0.000166331
Lj5g3v0483810	-4.25474	0.0132216
Lj6g3v0672160	-4.25054	2.22308e-63
Lj0g3v0070239	-4.24317	5.58274e-18
Lj1g3v4383290	-4.24217	1.16841e-18
Lj3g3v0681330	-4.23799	5.16584e-24
Lj0g3v0175329	-4.23769	0.00314326
Lj5g3v0290650	-4.23656	0.00441835
Lj0g3v0202859	-4.229	0.0149604
Lj0g3v0312229	-4.22746	2.30705e-05
Lj0g3v0341429	-4.22694	8.61022e-16
Lj3g3v0289980	-4.22559	0.00657298
Lj0g3v0271569	-4.22458	1.8208e-34
Lj3g3v0461060	-4.22323	2.63495e-11
Lj0g3v0201629	-4.22202	4.84104e-06
Lj0g3v0310179	-4.21798	0.000126632
Lj0g3v0090989	-4.21749	0.000811051
Lj5g3v1062400	-4.21672	2.40827e-30
Lj1g3v4241070	-4.21562	1.05599e-06
Lj0g3v0268179	-4.21512	0.0492228
Lj2g3v0908550	-4.2133	7.31056e-28
Lj0g3v0005079	-4.21187	6.30309e-18
Lj1g3v1930170	-4.21106	3.99526e-16
Lj4g3v2377330	-4.20571	0.0230208
Lj0g3v0335129	-4.2053	0.00186059
Lj1g3v1060460	-4.20516	9.94454e-05
Lj0g3v0009929	-4.20003	0.0474685
Lj0g3v0216469	-4.19885	5.91467e-32
Lj0g3v0314389	-4.19878	1.42674e-22
Lj0g3v0162449	-4.19574	0.0277683
Lj5g3v2244570	-4.1938	1.20538e-14
Lj0g3v0344679	-4.19096	2.2012e-08
Lj0g3v0020509	-4.19073	1.41971e-07
Lj6g3v2274550	-4.18715	0.00111113
Lj2g3v3223940	-4.1857	0.000408091
Lj2g3v1734650	-4.18558	2.76428e-26
Lj1g3v3716850	-4.18448	1.7916e-12
Lj0g3v0059709	-4.1835	0.000246161
Lj3g3v0614740	-4.17902	1.53276e-09
Lj2g3v2124950	-4.17505	2.70386e-15
Lj2g3v3322880	-4.17472	4.4913e-08
Lj1g3v0116420	-4.17198	0.00376328
Lj0g3v0303099	-4.17067	0.000918868
Lj4g3v0473110	-4.17014	1.21536e-38
Lj2g3v0716020	-4.16401	1.11927e-30
Lj5g3v1498300	-4.16244	0.00265685
Lj0g3v0005269	-4.16226	8.17005e-06
Lj0g3v0125799	-4.15894	0.0214005
Lj1g3v2534990	-4.15727	6.2978e-12
Lj0g3v0124329	-4.15353	1.05376e-20
Lj3g3v0966710	-4.1528	1.06174e-32
Lj1g3v4699680	-4.14721	2.73588e-22
Lj0g3v0107259	-4.1466	8.55106e-18
Lj2g3v1172630	-4.1449	0.00187394
Lj0g3v0214529	-4.14227	6.0111e-08
Lj2g3v3339740	-4.14194	7.58358e-19
Lj0g3v0340309	-4.13994	7.29798e-05
Lj0g3v0218019	-4.13859	3.27222e-21
Lj3g3v0948320	-4.1384	7.21343e-21
Lj5g3v1097030	-4.13733	2.57336e-06
Lj2g3v1536320	-4.1347	0.0137732
Lj0g3v0276769	-4.13164	1.18784e-95
Lj0g3v0343469	-4.12666	1.34862e-07
Lj3g3v1237670	-4.12544	0.000572984
Lj6g3v2006140	-4.11947	1.67879e-08
Lj2g3v0276580	-4.1178	3.54172e-05
Lj1g3v3716920	-4.11777	5.21291e-35
Lj0g3v0155359	-4.11729	9.90559e-14
Lj0g3v0192109	-4.11552	0.000222636
Lj6g3v0378000	-4.11289	5.35412e-19
Lj1g3v4107110	-4.10902	0.00773814
Lj0g3v0331969	-4.1074	3.09912e-24
Lj2g3v1022980	-4.10692	1.25543e-32
Lj2g3v2124940	-4.10532	1.18696e-40
Lj6g3v1812120	-4.10235	0.00511632
Lj1g3v4717340	-4.10159	1.43877e-18
Lj3g3v2477660	-4.10154	3.12026e-12
Lj2g3v1203350	-4.10148	0.0388465
Lj0g3v0257449	-4.10125	2.20111e-32
Lj0g3v0330909	-4.10008	1.25153e-23
Lj0g3v0038979	-4.09674	1.01528e-38
Lj3g3v0602620	-4.09314	5.24244e-20
Lj0g3v0168269	-4.08654	0.000274092
Lj1g3v1134120	-4.08603	4.65709e-10
Lj6g3v1825300	-4.08527	2.51508e-49
Lj1g3v2582400	-4.08367	0.000982191
Lj1g3v1648970	-4.08092	8.57011e-26
Lj0g3v0317639	-4.07708	7.97096e-17
Lj0g3v0331989	-4.07638	3.97124e-08
Lj0g3v0188939	-4.07318	1.06879e-12
Lj0g3v0237439	-4.07292	9.47655e-09
Lj0g3v0040529	-4.06948	2.46626e-06
Lj0g3v0289879	-4.06884	8.19505e-25
Lj0g3v0081909	-4.06849	0.0158199
Lj0g3v0315069	-4.06558	0.00449003
Lj6g3v0857800	-4.06534	0.00114656
Lj0g3v0344659	-4.06384	4.52439e-23
Lj1g3v1917060	-4.06253	1.28828e-17
Lj3g3v3236500	-4.06136	2.49058e-41
Lj2g3v0636320	-4.05816	1.39695e-15
Lj2g3v0619820	-4.05798	0.00050688
Lj6g3v1468290	-4.05574	8.29309e-30
Lj0g3v0005129	-4.05466	1.96984e-05
Lj0g3v0041939	-4.05401	0.0139018
Lj2g3v2124980	-4.05167	8.98912e-07
Lj0g3v0020129	-4.04919	1.10663e-24
Lj3g3v0962150	-4.049	7.58856e-21
Lj3g3v2577020	-4.04878	9.19601e-26
Lj0g3v0312599	-4.04861	1.96575e-24
Lj2g3v2573380	-4.04783	0.000420089
Lj0g3v0222549	-4.04505	0.0193773
Lj0g3v0292769	-4.04291	0.0123379
Lj0g3v0259779	-4.04177	2.12642e-06
Lj5g3v2241150	-4.04098	0.00154841
Lj6g3v0388020	-4.03885	1.70343e-07
Lj2g3v0716030	-4.03865	5.00051e-14
Lj3g3v0966720	-4.03851	0.00499614
Lj0g3v0011279	-4.03801	0.0379408
Lj6g3v2006160	-4.03595	1.64585e-39
Lj2g3v2412440	-4.03492	1.00464e-29
Lj0g3v0233739	-4.03242	0.000980509
Lj6g3v0217110	-4.03198	0.0394048
Lj0g3v0188849	-4.03147	7.55117e-33
Lj4g3v3112840	-4.03078	1.21616e-30
Lj0g3v0281239	-4.03064	0.000509551
Lj2g3v2855880	-4.0299	6.31846e-11
Lj6g3v1270820	-4.02977	0.00203392
Lj1g3v1798720	-4.02906	9.86851e-21
Lj1g3v0128910	-4.02744	2.90945e-41
Lj1g3v4753220	-4.02558	3.24261e-16
Lj0g3v0235609	-4.02436	9.19227e-22
Lj0g3v0063429	-4.02304	0.000554007
Lj3g3v1475780	-4.02191	0.000520036
Lj1g3v3218000	-4.02157	0.0142278
Lj4g3v1617880	-4.01879	6.84355e-28
Lj6g3v0144950	-4.01773	0.000478138
Lj0g3v0079059	-4.01737	1.42871e-10
Lj1g3v0415660	-4.01266	2.53791e-27
Lj1g3v0569180	-4.01252	5.30824e-05
Lj3g3v1378220	-4.00746	2.10123e-07
Lj0g3v0258009	-4.00715	4.91824e-06
Lj2g3v1182680	-4.00538	0.000490634
Lj6g3v1812130	-4.00302	0.015472
Lj2g3v1574290	-4.00149	0.00327274
Lj1g3v1767770	-4.00078	0.00393894
Lj1g3v2431860	-3.99987	3.06756e-07
Lj3g3v2477670	-3.99894	4.30933e-13
Lj0g3v0020529	-3.99741	2.16727e-10
Lj1g3v2372440	-3.99315	6.67139e-10
Lj6g3v1995800	-3.99306	0.00120093
Lj4g3v1881070	-3.99242	2.97128e-21
Lj3g3v1061340	-3.99101	2.97643e-06
Lj0g3v0153759	-3.98792	2.46102e-10
Lj6g3v2116920	-3.98758	1.79502e-27
Lj0g3v0318099	-3.98588	6.72425e-16
Lj1g3v4752550	-3.981	5.3321e-07
Lj0g3v0165259	-3.97585	1.43844e-06
Lj0g3v0213289	-3.97062	6.71624e-14
Lj0g3v0244439	-3.96994	4.89094e-16
Lj1g3v4830200	-3.96604	1.04787e-06
Lj0g3v0192119	-3.96421	3.60523e-12
Lj5g3v0408240	-3.96404	4.3201e-13
Lj0g3v0168699	-3.96364	3.02915e-22
Lj3g3v3360920	-3.95607	7.62031e-29
Lj4g3v1896540	-3.95389	1.35994e-16
Lj0g3v0329029	-3.95195	5.01876e-33
Lj3g3v0290590	-3.95139	0.0323423
Lj0g3v0005169	-3.95115	2.85382e-23
Lj6g3v0388010	-3.95002	1.23794e-06
Lj1g3v1220240	-3.94992	6.67336e-20
Lj2g3v1455450	-3.94861	8.75058e-13
Lj0g3v0357379	-3.94705	1.93965e-06
Lj2g3v3085370	-3.94462	2.35905e-12
Lj4g3v1896560	-3.94457	9.80805e-15
Lj5g3v1062390	-3.94382	3.53015e-20
Lj1g3v1596880	-3.94103	0.00123387
Lj2g3v1829910	-3.93887	1.06424e-12
Lj4g3v2785660	-3.93819	0.0476368
Lj3g3v0681340	-3.93444	1.01994e-12
Lj0g3v0105409	-3.93346	2.16601e-20
Lj0g3v0222839	-3.92977	0.00219521
Lj0g3v0072069	-3.92279	5.29749e-17
Lj4g3v1896550	-3.92174	1.63272e-13
Lj2g3v2124960	-3.92101	3.87172e-15
Lj5g3v0670810	-3.91902	0.0341755
Lj4g3v0447890	-3.91808	2.37534e-05
Lj5g3v0941930	-3.9175	0.0225658
Lj0g3v0358479	-3.91507	0.000193045
Lj1g3v4830210	-3.91467	0.00266828
Lj1g3v3716910	-3.91115	2.98221e-12
Lj1g3v3593850	-3.91039	9.30321e-15
Lj2g3v1267170	-3.90603	1.17801e-13
Lj2g3v2003100	-3.90287	1.63624e-36
Lj4g3v3092810	-3.90032	6.42139e-05
Lj0g3v0199339	-3.89897	1.20562e-23
Lj2g3v1068540	-3.89546	0.000509424
Lj0g3v0298319	-3.89231	0.000644981
Lj0g3v0247889	-3.89034	0.00152727
Lj0g3v0015599	-3.8885	8.68102e-27
Lj5g3v2220250	-3.88847	1.05499e-11
Lj4g3v3001260	-3.88844	7.32745e-23
Lj3g3v1376940	-3.88563	2.42246e-05
Lj0g3v0257899	-3.88562	0.0239887
Lj0g3v0033099	-3.88149	1.89933e-09
Lj2g3v1024120	-3.8729	3.36853e-38
Lj1g3v2373490	-3.86947	9.62436e-07
Lj0g3v0294609	-3.86866	5.70271e-14
Lj0g3v0340879	-3.86627	1.77388e-18
Lj6g3v2130130	-3.86512	0.0268562
Lj6g3v1880060	-3.86315	2.37376e-119
Lj6g3v0933570	-3.85925	0.0410186
Lj3g3v1314810	-3.85754	4.64291e-29
Lj3g3v2577160	-3.85632	2.4212e-23
Lj1g3v1787470	-3.84838	2.8724e-28
Lj0g3v0240909	-3.84829	0.00018724
Lj1g3v0128970	-3.84757	0.00179631
Lj2g3v0944200	-3.84721	0.00069374
Lj0g3v0222769	-3.8445	5.18469e-08
Lj3g3v0510910	-3.84025	0.00169215
Lj3g3v2330900	-3.83698	1.34979e-12
Lj1g3v3835560	-3.83096	3.9884e-12
Lj1g3v3329710	-3.83093	0.0357253
Lj0g3v0213009	-3.83009	4.12021e-19
Lj4g3v2990120	-3.82993	2.24175e-42
Lj3g3v3291700	-3.82918	7.0003e-23
Lj5g3v1262940	-3.8284	4.78035e-05
Lj6g3v2130160	-3.82297	5.12752e-19
Lj5g3v1498250	-3.82045	3.0445e-25
Lj0g3v0197219	-3.81919	1.50118e-29
Lj0g3v0305359	-3.8172	1.65125e-40
Lj4g3v1646660	-3.81718	0.000655936
Lj5g3v2112200	-3.81627	2.12806e-24
Lj6g3v1270810	-3.81449	1.97474e-31
Lj2g3v1828320	-3.81418	2.90682e-10
Lj0g3v0117929	-3.81354	3.91418e-08
Lj3g3v2576950	-3.81008	0.00232705
Lj3g3v1354750	-3.80967	1.6288e-08
Lj5g3v0290640	-3.80842	1.6544e-05
Lj4g3v3112860	-3.80762	1.47132e-07
Lj5g3v1073800	-3.80633	4.94495e-24
Lj1g3v0128920	-3.80195	4.91887e-12
Lj1g3v2839220	-3.80083	1.99587e-46
Lj0g3v0218759	-3.80046	1.09432e-05
Lj1g3v3716930	-3.79756	1.14574e-20
Lj2g3v1024060	-3.7956	0.000860381
Lj0g3v0128489	-3.79274	4.32762e-12
Lj2g3v2124930	-3.78992	4.16158e-21
Lj1g3v4315340	-3.78862	0.0404307
Lj0g3v0056209	-3.78515	3.11793e-12
Lj0g3v0228149	-3.78401	4.93851e-13
Lj1g3v3257740	-3.7813	1.76489e-12
Lj0g3v0005149	-3.78106	1.66367e-22
Lj4g3v1880270	-3.77972	4.33383e-24
Lj1g3v0128900	-3.77629	1.42356e-25
Lj5g3v1097050	-3.77147	4.8105e-08
Lj6g3v2204840	-3.77021	1.99094e-58
Lj3g3v2577000	-3.76817	1.61801e-24
Lj4g3v2618270	-3.76502	1.98647e-35
Lj0g3v0065739	-3.76291	1.39038e-20
Lj0g3v0182129	-3.76094	0.0162632
Lj5g3v0962940	-3.76063	0.0472445
Lj0g3v0010059	-3.75732	4.53923e-08
Lj3g3v0012350	-3.75146	5.97706e-15
Lj0g3v0296809	-3.75127	8.46948e-39
Lj1g3v1134110	-3.74665	1.20876e-09
Lj0g3v0171769	-3.74068	1.58455e-26
Lj0g3v0077519	-3.73987	0.0356974
Lj0g3v0192099	-3.73723	3.78171e-11
Lj1g3v2580840	-3.73711	1.23815e-19
Lj5g3v1277120	-3.73634	3.08568e-05
Lj0g3v0242739	-3.72993	4.425e-67
Lj5g3v1498260	-3.72654	5.01463e-15
Lj1g3v3902560	-3.72617	3.78554e-33
Lj1g3v0526480	-3.72547	7.1082e-14
Lj2g3v1199950	-3.72518	5.16385e-16
Lj0g3v0312579	-3.72468	1.70416e-10
Lj0g3v0293909	-3.72435	0.0405513
Lj3g3v3430230	-3.72362	3.01532e-28
Lj0g3v0011349	-3.72162	0.0153044
Lj5g3v2029420	-3.72124	4.99181e-07
Lj6g3v2006150	-3.71973	4.06016e-06
Lj0g3v0244989	-3.71651	0.0241344
Lj0g3v0112059	-3.71457	8.582e-05
Lj1g3v2938420	-3.71019	1.63223e-05
Lj2g3v2411350	-3.71015	2.43373e-13
Lj2g3v3339170	-3.70663	1.84463e-40
Lj0g3v0187919	-3.70531	4.19356e-07
Lj4g3v1896530	-3.70422	5.41141e-19
Lj4g3v3014510	-3.70311	7.25357e-13
Lj4g3v2172740	-3.70215	1.45382e-12
Lj4g3v1880230	-3.69938	1.40507e-46
Lj0g3v0168669	-3.69746	0.00647797
Lj0g3v0129659	-3.69633	3.00623e-24
Lj3g3v2318010	-3.69169	8.22757e-52
Lj0g3v0020499	-3.69122	2.76716e-08
Lj0g3v0120759	-3.68891	8.94535e-09
Lj6g3v0920610	-3.68681	0.00381233
Lj6g3v1915850	-3.68582	0.00205639
Lj1g3v1061500	-3.68569	3.0506e-10
Lj5g3v0878300	-3.68549	0.0213218
Lj2g3v1034510	-3.68511	0.00245417
Lj0g3v0100769	-3.68508	3.08538e-09
Lj0g3v0311049	-3.68463	9.02096e-28
Lj4g3v1736130	-3.68	0.00042114
Lj5g3v0067690	-3.67856	4.7197e-38
Lj2g3v3320720	-3.67561	7.17997e-05
Lj0g3v0043069	-3.67436	4.51932e-05
Lj2g3v3337550	-3.67408	0.000541638
Lj0g3v0326989	-3.66894	3.55073e-11
Lj0g3v0211409	-3.66884	0.00520866
Lj0g3v0191889	-3.668	2.55648e-09
Lj0g3v0147519	-3.66645	6.73754e-21
Lj3g3v2577010	-3.66639	1.02878e-20
Lj2g3v1196390	-3.66528	8.5807e-09
Lj3g3v2577080	-3.66418	3.51565e-07
Lj0g3v0257209	-3.66328	8.59739e-11
Lj4g3v0119950	-3.66271	1.27324e-20
Lj0g3v0286559	-3.66023	1.80185e-07
Lj0g3v0059509	-3.65969	6.44094e-17
Lj2g3v2124320	-3.65907	3.32859e-32
Lj2g3v3340800	-3.65812	4.22526e-13
Lj0g3v0251349	-3.65288	7.47431e-25
Lj0g3v0231959	-3.65048	6.26535e-12
Lj0g3v0175299	-3.64896	3.05952e-08
Lj0g3v0059499	-3.64875	8.17935e-12
Lj0g3v0020579	-3.64536	2.99061e-20
Lj2g3v1024320	-3.64512	1.08532e-19
Lj5g3v1925230	-3.64503	1.11957e-06
Lj0g3v0155979	-3.64395	1.61454e-33
Lj3g3v0423740	-3.64385	0.030383
Lj1g3v2975920	-3.63741	0.000318538
Lj5g3v0844470	-3.63637	9.14574e-07
Lj6g3v0029920	-3.63609	2.0775e-11
Lj4g3v2990110	-3.63141	1.42253e-21
Lj0g3v0005159	-3.62752	7.8272e-18
Lj1g3v1385270	-3.62498	0.00181517
Lj5g3v2182470	-3.62102	2.97507e-19
Lj0g3v0297649	-3.61865	0.0496114
Lj0g3v0337199	-3.61856	0.0326444
Lj5g3v1697010	-3.61067	0.000160495
Lj0g3v0128659	-3.60943	1.31794e-09
Lj0g3v0136559	-3.60899	1.13532e-05
Lj2g3v3224110	-3.60856	1.57544e-06
Lj0g3v0194069	-3.60787	2.63494e-07
Lj0g3v0257879	-3.60384	1.06686e-15
Lj5g3v1004480	-3.60381	0.00115413
Lj3g3v2515300	-3.60102	0.000133143
Lj0g3v0070589	-3.59851	1.63649e-35
Lj0g3v0102229	-3.59695	0.026888
Lj2g3v2173050	-3.59681	0.000788117
Lj5g3v2112210	-3.59627	1.42032e-26
Lj0g3v0123849	-3.59257	0.00686648
Lj5g3v1699430	-3.59211	4.31129e-15
Lj1g3v5034490	-3.59055	2.42527e-19
Lj1g3v1917050	-3.59042	8.15582e-16
Lj0g3v0207209	-3.58965	1.56933e-06
Lj4g3v3113040	-3.58809	3.10979e-06
Lj0g3v0352409	-3.58727	0.00439172
Lj0g3v0282979	-3.57863	0.0056326
Lj6g3v2132200	-3.57811	4.82687e-16
Lj0g3v0019989	-3.57421	0.00971197
Lj0g3v0047499	-3.57359	1.83192e-28
Lj0g3v0143309	-3.56963	0.0127418
Lj0g3v0243459	-3.56874	0.00698607
Lj2g3v0636560	-3.5687	9.12351e-05
Lj0g3v0167069	-3.56864	8.63966e-14
Lj0g3v0011269	-3.56644	6.71897e-13
Lj6g3v1162950	-3.56445	4.76848e-05
Lj5g3v0841310	-3.56315	2.67409e-06
Lj0g3v0321629	-3.56229	4.71766e-14
Lj4g3v1327600	-3.56046	7.38247e-10
Lj6g3v0931320	-3.56003	7.53752e-05
Lj1g3v2953610	-3.558	0.00195742
Lj4g3v0341100	-3.55799	7.15459e-55
Lj0g3v0219159	-3.55443	9.85362e-12
Lj3g3v0424030	-3.55422	0.0289194
Lj0g3v0238109	-3.55408	0.00644204
Lj0g3v0211639	-3.55196	0.0348673
Lj0g3v0087139	-3.55159	3.89013e-11
Lj0g3v0141059	-3.54953	3.68311e-15
Lj3g3v0681360	-3.54761	2.56052e-14
Lj2g3v2736550	-3.54667	1.72803e-11
Lj3g3v0681300	-3.54646	2.57456e-11
Lj5g3v0757260	-3.54575	0.00187377
Lj2g3v1277610	-3.54442	6.83453e-15
Lj1g3v3716510	-3.54438	0.0221267
Lj5g3v1696980	-3.5434	0.000440832
Lj3g3v1451440	-3.54055	0.0177129
Lj4g3v3004070	-3.53929	7.62497e-47
Lj2g3v2028880	-3.5351	0.000155833
Lj0g3v0112019	-3.53333	3.16927e-12
Lj0g3v0141079	-3.53171	3.25618e-22
Lj0g3v0160809	-3.52999	0.000754326
Lj0g3v0332129	-3.52784	0.000198022
Lj2g3v2672900	-3.52346	0.0249445
Lj1g3v3642150	-3.5207	0.0212011
Lj0g3v0077969	-3.51983	0.0162882
Lj0g3v0094119	-3.51835	3.86928e-14
Lj3g3v2310010	-3.5158	1.8235e-05
Lj0g3v0011379	-3.5123	1.53567e-05
Lj0g3v0258259	-3.50928	0.0019408
Lj2g3v1196350	-3.50895	0.00154037
Lj4g3v0398310	-3.50344	7.14961e-06
Lj1g3v4549020	-3.50324	0.00907188
Lj1g3v1732310	-3.49593	9.59387e-19
Lj3g3v2576920	-3.49225	2.21115e-06
Lj0g3v0202599	-3.49033	0.0366763
Lj1g3v0415140	-3.48926	0.00356486
Lj0g3v0248369	-3.48896	3.71119e-15
Lj5g3v1171090	-3.48884	4.9433e-07
Lj0g3v0095569	-3.48867	0.000544718
Lj2g3v1849250	-3.48673	2.30403e-16
Lj1g3v4575250	-3.48625	1.27421e-12
Lj0g3v0229599	-3.48212	0.0187646
Lj0g3v0280139	-3.48082	4.42864e-11
Lj2g3v2904860	-3.47904	1.72759e-10
Lj6g3v0528470	-3.47583	0.00110277
Lj0g3v0085889	-3.47545	0.0123388
Lj2g3v2612010	-3.47437	2.46688e-22
Lj0g3v0129639	-3.47302	2.5167e-25
Lj0g3v0116459	-3.47201	1.48113e-05
Lj0g3v0168689	-3.46829	4.86075e-08
Lj0g3v0024519	-3.46775	1.16337e-29
Lj5g3v2241100	-3.46732	3.62728e-17
Lj0g3v0116329	-3.46724	4.2202e-33
Lj4g3v2604650	-3.46556	0.00921405
Lj0g3v0172459	-3.46219	8.23212e-06
Lj0g3v0005069	-3.45615	3.44441e-06
Lj6g3v0574860	-3.45546	0.0453129
Lj1g3v0874250	-3.45084	3.46972e-15
Lj1g3v0128980	-3.45007	0.000101052
Lj0g3v0167039	-3.44971	0.00393169
Lj0g3v0154319	-3.44924	0.0329605
Lj1g3v4714100	-3.4462	8.49516e-08
Lj5g3v1276110	-3.44554	0.00335717
Lj2g3v2748750	-3.4444	0.0468416
Lj0g3v0314399	-3.44316	1.25353e-15
Lj0g3v0124999	-3.44162	1.16228e-24
Lj0g3v0327019	-3.44138	2.54854e-37
Lj2g3v1757090	-3.44015	0.00164413
Lj2g3v1277810	-3.43992	7.87625e-06
Lj4g3v0473560	-3.43905	8.11906e-31
Lj0g3v0043059	-3.4381	3.54144e-17
Lj0g3v0020189	-3.43602	8.03373e-26
Lj5g3v0629110	-3.43437	1.57148e-06
Lj1g3v3389000	-3.43377	5.8569e-08
Lj2g3v1194190	-3.42831	6.30583e-17
Lj0g3v0240279	-3.42753	3.94305e-16
Lj0g3v0247049	-3.4274	0.00149125
Lj0g3v0321439	-3.42349	0.0030772
Lj0g3v0360899	-3.41799	1.75263e-43
Lj1g3v3330510	-3.41598	3.17546e-22
Lj3g3v0323220	-3.41476	4.47985e-09
Lj3g3v1983610	-3.41284	5.1123e-23
Lj4g3v2363110	-3.41039	1.84096e-06
Lj0g3v0236909	-3.41011	0.0446434
Lj5g3v0941950	-3.40933	0.0026303
Lj3g3v0567090	-3.40853	9.31188e-21
Lj5g3v1427640	-3.40695	0.0110354
Lj4g3v0483900	-3.40639	2.19519e-29
Lj0g3v0212039	-3.40463	7.93214e-06
Lj5g3v1062410	-3.4036	4.93353e-09
Lj4g3v2789350	-3.39991	4.05117e-53
Lj0g3v0276839	-3.39815	1.83155e-17
Lj5g3v1853270	-3.39701	8.57122e-74
Lj0g3v0327009	-3.3958	4.24272e-19
Lj1g3v4955510	-3.39569	0.00277583
Lj6g3v1187420	-3.39377	0.00319992
Lj0g3v0202539	-3.39117	1.89466e-10
Lj0g3v0155449	-3.38849	1.31005e-10
Lj0g3v0243409	-3.38835	0.0214992
Lj2g3v2017400	-3.3869	5.3583e-21
Lj6g3v1187430	-3.38683	0.00592411
Lj1g3v4579530	-3.38674	0.00215035
Lj1g3v4528610	-3.38533	0.000232237
Lj5g3v0878320	-3.3826	4.7451e-05
Lj0g3v0351679	-3.37427	7.72106e-33
Lj0g3v0251399	-3.37358	2.72329e-06
Lj1g3v4579520	-3.37149	0.000422462
Lj6g3v0408340	-3.37098	4.38414e-07
Lj1g3v1930160	-3.36742	5.38001e-32
Lj5g3v0626670	-3.36372	0.00319394
Lj0g3v0265649	-3.36156	0.00127645
Lj0g3v0159179	-3.35963	0.00277275
Lj4g3v3099530	-3.35711	0.0245684
Lj1g3v2556390	-3.35593	3.36756e-09
Lj1g3v2337900	-3.35492	0.00188782
Lj0g3v0107369	-3.3541	7.62649e-11
Lj4g3v1089140	-3.35322	2.81905e-27
Lj0g3v0142099	-3.35136	2.76902e-14
Lj3g3v0807720	-3.35014	5.10382e-07
Lj0g3v0169029	-3.34952	0.00269804
Lj0g3v0103119	-3.34682	3.08787e-06
Lj3g3v0323320	-3.34529	5.5519e-06
Lj2g3v0688020	-3.34429	0.00418073
Lj1g3v4590760	-3.34404	1.79439e-31
Lj4g3v1932210	-3.34305	0.00231186
Lj5g3v0469110	-3.34257	9.30012e-06
Lj2g3v2647220	-3.34211	0.0112552
Lj6g3v1371870	-3.34013	6.77758e-39
Lj4g3v2371680	-3.34008	1.36428e-18
Lj4g3v1035430	-3.33982	0.0242956
Lj0g3v0010639	-3.33978	0.00228754
Lj0g3v0093989	-3.33906	0.00762086
Lj0g3v0230189	-3.33515	4.81163e-10
Lj1g3v3441490	-3.33327	7.4789e-34
Lj0g3v0142109	-3.33322	3.18843e-08
Lj5g3v0692300	-3.33125	5.18338e-09
Lj1g3v3170100	-3.32757	8.66571e-05
Lj0g3v0291169	-3.32273	2.02083e-09
Lj5g3v1937400	-3.32266	6.35965e-22
Lj3g3v3527110	-3.32142	2.87845e-16
Lj1g3v2938380	-3.32026	5.26956e-19
Lj2g3v1196340	-3.31789	0.000107064
Lj4g3v2093820	-3.31749	0.0338212
Lj1g3v3457460	-3.31667	0.000177516
Lj6g3v2219920	-3.31631	0.000396406
Lj0g3v0349169	-3.31604	2.25167e-19
Lj0g3v0251339	-3.3156	4.82418e-18
Lj2g3v3058600	-3.30788	1.41055e-28
Lj6g3v2132180	-3.30542	0.00206303
Lj1g3v3646440	-3.30298	3.67493e-24
Lj0g3v0045849	-3.30242	0.00296372
Lj0g3v0273289	-3.30205	4.03705e-26
Lj0g3v0348039	-3.30085	1.62761e-30
Lj3g3v3430130	-3.2997	3.91735e-08
Lj6g3v0792060	-3.29909	2.99677e-07
Lj1g3v0862920	-3.29877	1.45859e-06
Lj1g3v4694290	-3.29845	1.49417e-05
Lj0g3v0221159	-3.29844	0.000489012
Lj2g3v1415240	-3.29737	2.98104e-22
Lj5g3v2013700	-3.29656	3.83679e-07
Lj6g3v2218420	-3.29607	0.000193482
Lj1g3v4447120	-3.2955	1.55489e-18
Lj4g3v1388450	-3.29491	0.000372779
Lj6g3v2273270	-3.293	5.26617e-28
Lj0g3v0080929	-3.2913	0.00020343
Lj4g3v0216610	-3.28928	5.86388e-08
Lj4g3v2046230	-3.28921	0.00658735
Lj1g3v2952270	-3.28855	4.56462e-23
Lj2g3v0636530	-3.28844	0.0175964
Lj5g3v1875170	-3.2878	0.012154
Lj2g3v0915010	-3.28723	8.25592e-05
Lj2g3v1756040	-3.28655	0.0053431
Lj4g3v1415270	-3.28606	2.34544e-33
Lj0g3v0132389	-3.28529	2.07089e-17
Lj0g3v0247899	-3.28347	4.25213e-08
Lj4g3v1389050	-3.28252	0.0261312
Lj0g3v0220469	-3.28173	0.00306598
Lj0g3v0352979	-3.27662	0.0239967
Lj6g3v2006230	-3.27405	4.04708e-18
Lj1g3v2140820	-3.27206	2.30705e-05
Lj2g3v2365800	-3.26915	3.24158e-46
Lj0g3v0114429	-3.26797	5.2768e-07
Lj2g3v2002590	-3.26666	0.00103721
Lj5g3v1073620	-3.26589	0.0266122
Lj0g3v0363179	-3.26551	1.089e-20
Lj0g3v0344119	-3.26549	9.96697e-17
Lj0g3v0351899	-3.26503	0.0381338
Lj0g3v0351279	-3.26139	1.92941e-54
Lj6g3v1444510	-3.25823	2.46274e-19
Lj0g3v0347739	-3.25631	3.12796e-29
Lj0g3v0020149	-3.25512	1.26022e-17
Lj2g3v3109880	-3.25499	1.10714e-07
Lj0g3v0109409	-3.25401	3.99079e-10
Lj0g3v0203659	-3.24994	0.00139712
Lj2g3v2028900	-3.24937	0.0055864
Lj0g3v0118899	-3.24769	0.0145827
Lj0g3v0245009	-3.24359	9.95049e-23
Lj2g3v2124310	-3.24293	6.45995e-16
Lj0g3v0130909	-3.23899	5.14135e-13
Lj5g3v0526340	-3.23747	0.0345015
Lj4g3v1329920	-3.23655	1.26455e-05
Lj0g3v0256499	-3.23551	0.00233962
Lj4g3v0768720	-3.23445	4.08033e-15
Lj0g3v0303129	-3.23415	0.00427503
Lj4g3v0166370	-3.23294	3.02433e-05
Lj0g3v0309159	-3.23023	9.61212e-09
Lj5g3v0614890	-3.22999	0.0271688
Lj0g3v0184979	-3.22696	0.0286875
Lj1g3v3384610	-3.22594	3.31005e-58
Lj6g3v2218480	-3.22418	2.73339e-11
Lj6g3v1709480	-3.22349	0.00292675
Lj4g3v0388240	-3.22112	5.06922e-08
Lj4g3v3014280	-3.21964	2.99026e-26
Lj0g3v0050429	-3.21854	0.00127577
Lj4g3v2825550	-3.21783	9.43876e-06
Lj0g3v0192369	-3.21649	2.22213e-14
Lj4g3v0731780	-3.21405	0.0201809
Lj5g3v2288890	-3.21297	2.51593e-11
Lj0g3v0147279	-3.21201	5.40871e-17
Lj2g3v3260140	-3.21082	0.00391495
Lj3g3v0464890	-3.20836	5.30874e-07
Lj4g3v0912460	-3.20618	1.21083e-14
Lj4g3v0338510	-3.20442	2.49115e-09
Lj1g3v0098410	-3.20292	7.885e-08
Lj4g3v0423160	-3.20214	0.0165742
Lj0g3v0059429	-3.19613	1.16671e-13
Lj0g3v0241669	-3.19315	3.11844e-07
Lj0g3v0309169	-3.19251	1.19745e-09
Lj5g3v0963000	-3.19232	7.25493e-05
Lj1g3v0912020	-3.19223	0.00270431
Lj2g3v0813210	-3.1864	1.32621e-12
Lj3g3v3556020	-3.18604	3.53103e-15
Lj4g3v0166240	-3.18452	3.07205e-05
Lj1g3v4931460	-3.17897	0.000286955
Lj0g3v0116479	-3.1779	0.00294247
Lj6g3v0528290	-3.17767	0.0118368
Lj4g3v0484780	-3.17713	1.23776e-29
Lj2g3v0634920	-3.17388	2.27785e-05
Lj6g3v2007040	-3.17332	9.5715e-24
Lj0g3v0268649	-3.17236	5.67239e-13
Lj1g3v4515870	-3.16962	6.43804e-08
Lj0g3v0282429	-3.16768	6.23621e-25
Lj3g3v0040880	-3.16718	1.27728e-09
Lj3g3v0681350	-3.16688	5.69096e-08
Lj5g3v0529280	-3.16622	0.00175367
Lj1g3v1386490	-3.16612	1.04994e-64
Lj4g3v2990130	-3.16496	5.73745e-37
Lj2g3v2000320	-3.16394	2.57183e-10
Lj0g3v0191909	-3.16361	1.47766e-09
Lj0g3v0256369	-3.16118	4.80333e-20
Lj3g3v0668950	-3.16115	3.48053e-12
Lj4g3v1614550	-3.16041	1.10925e-49
Lj4g3v0353470	-3.15928	1.60504e-05
Lj2g3v0743130	-3.15817	4.42685e-41
Lj3g3v3737710	-3.14687	0.00589111
Lj0g3v0359269	-3.14563	1.9502e-07
Lj0g3v0173999	-3.14524	1.60776e-06
Lj5g3v0335550	-3.14383	1.30116e-07
Lj6g3v2192190	-3.14253	3.24554e-13
Lj0g3v0169179	-3.1422	0.00583876
Lj1g3v3029460	-3.14188	4.26538e-10
Lj2g3v2365790	-3.14102	8.16475e-25
Lj5g3v1174520	-3.14053	1.06992e-24
Lj5g3v2182430	-3.13738	3.09736e-10
Lj5g3v1171050	-3.13651	1.38789e-31
Lj5g3v1775000	-3.13612	0.0256398
Lj2g3v1196380	-3.13546	0.00133702
Lj1g3v4764240	-3.13528	1.66913e-06
Lj6g3v0204630	-3.13493	1.17591e-31
Lj0g3v0315079	-3.13441	4.82437e-13
Lj0g3v0006929	-3.13382	0.00452125
Lj5g3v0308670	-3.12838	1.30527e-20
Lj6g3v1382430	-3.12674	2.18928e-05
Lj1g3v4578460	-3.12649	2.19147e-17
Lj0g3v0294319	-3.1259	0.00200224
Lj4g3v2227950	-3.12096	1.24217e-06
Lj0g3v0102599	-3.11968	8.67316e-12
Lj5g3v2242490	-3.11962	0.0172788
Lj3g3v1855390	-3.1185	6.89128e-18
Lj2g3v1988820	-3.1182	2.85354e-16
Lj0g3v0296819	-3.11775	2.9771e-55
Lj4g3v0462670	-3.11771	0.0223144
Lj0g3v0041929	-3.1169	2.18995e-09
Lj0g3v0129649	-3.11647	9.40517e-07
Lj4g3v1833590	-3.11533	8.98304e-12
Lj3g3v1666050	-3.11477	0.0103686
Lj5g3v0228130	-3.11473	2.35499e-32
Lj3g3v3338140	-3.11394	2.32135e-05
Lj3g3v3689920	-3.11141	2.89983e-07
Lj0g3v0289919	-3.11042	6.0284e-05
Lj1g3v4483900	-3.10701	7.86106e-14
Lj2g3v1194180	-3.10654	7.85702e-13
Lj5g3v2244560	-3.10636	8.56366e-31
Lj3g3v0666900	-3.10443	5.86897e-20
Lj0g3v0103129	-3.10115	1.26736e-09
Lj3g3v0614730	-3.10094	4.01038e-09
Lj0g3v0129729	-3.1003	0.00107366
Lj3g3v2188220	-3.09949	3.51595e-17
Lj1g3v3975460	-3.09887	6.61049e-17
Lj0g3v0322119	-3.09686	1.22783e-12
Lj0g3v0278239	-3.09455	4.77182e-15
Lj0g3v0271049	-3.09319	1.21199e-05
Lj2g3v0264030	-3.09154	0.00424343
Lj1g3v4404350	-3.09125	3.00884e-23
Lj0g3v0244709	-3.08968	3.16359e-16
Lj2g3v1534070	-3.08739	0.0240911
Lj2g3v0276600	-3.08652	0.0139655
Lj2g3v1455410	-3.08627	2.68499e-30
Lj5g3v0900660	-3.08603	4.15041e-05
Lj4g3v1534900	-3.08561	2.52711e-23
Lj3g3v2575880	-3.08401	2.20064e-17
Lj3g3v0776160	-3.08185	9.98671e-09
Lj3g3v0598470	-3.07919	1.02159e-07
Lj3g3v2809410	-3.07418	1.00508e-06
Lj4g3v2822300	-3.071	0.000164279
Lj0g3v0288169	-3.06899	6.78241e-26
Lj0g3v0155199	-3.06824	1.88657e-10
Lj0g3v0219149	-3.06582	1.66588e-12
Lj0g3v0256449	-3.06558	5.10472e-35
Lj5g3v1681400	-3.06537	1.29895e-05
Lj1g3v4483780	-3.06519	7.6428e-29
Lj1g3v2582410	-3.06203	0.0117733
Lj2g3v0205600	-3.05841	8.66649e-34
Lj2g3v2970670	-3.05624	7.43608e-25
Lj4g3v0281030	-3.05408	0.0317737
Lj4g3v1880210	-3.05319	2.38142e-46
Lj1g3v0569170	-3.05152	0.0114884
Lj0g3v0183389	-3.0514	4.23367e-17
Lj1g3v3026200	-3.04993	1.9137e-19
Lj0g3v0279089	-3.04685	4.3778e-33
Lj5g3v0878250	-3.04593	0.0012705
Lj0g3v0036729	-3.0445	0.0441566
Lj4g3v2406430	-3.04438	0.00744267
Lj5g3v1171110	-3.04325	9.8365e-29
Lj0g3v0248489	-3.03863	0.0148347
Lj0g3v0130219	-3.03853	0.0288911
Lj4g3v2140130	-3.03377	1.17132e-37
Lj0g3v0073129	-3.02956	5.97616e-08
Lj0g3v0340389	-3.02892	0.00112048
Lj0g3v0343519	-3.02703	0.0202061
Lj0g3v0195809	-3.02688	8.7415e-09
Lj2g3v1455470	-3.02308	1.84964e-23
Lj0g3v0319679	-3.02307	0.0175235
Lj6g3v2006480	-3.02295	8.7518e-07
Lj0g3v0087249	-3.0182	1.33383e-09
Lj0g3v0317699	-3.01795	6.52947e-10
Lj4g3v1909900	-3.01553	2.46024e-16
Lj0g3v0290779	-3.01474	0.00093624
Lj6g3v1052420	-3.01408	4.21299e-12
Lj3g3v1132450	-3.01329	1.15901e-08
Lj2g3v1455440	-3.01317	4.44903e-17
Lj5g3v1171080	-3.01242	3.76558e-16
Lj1g3v2627390	-3.01107	7.11327e-05
Lj5g3v1171060	-3.00545	2.92066e-10
Lj5g3v1630000	-3.00438	1.23501e-20
Lj4g3v0341230	-2.99804	6.24147e-52
Lj5g3v1630010	-2.99802	1.76597e-34
Lj1g3v1798490	-2.99777	0.0062061
Lj0g3v0187909	-2.99589	0.0252921
Lj1g3v3716760	-2.99558	0.00666899
Lj4g3v2227870	-2.9945	2.41384e-06
Lj0g3v0106839	-2.99398	0.0397837
Lj3g3v0602650	-2.9934	6.6861e-09
Lj0g3v0336779	-2.99134	8.87596e-08
Lj3g3v2442040	-2.9896	4.10274e-12
Lj5g3v2099610	-2.98683	6.94223e-17
Lj4g3v1930960	-2.98672	0.00387225
Lj5g3v0108500	-2.98672	2.81375e-20
Lj1g3v2373520	-2.98446	0.0360954
Lj2g3v0812030	-2.98306	7.16553e-19
Lj0g3v0304829	-2.98119	0.0210863
Lj0g3v0342669	-2.97825	1.16471e-10
Lj0g3v0139149	-2.97709	6.23971e-10
Lj0g3v0243239	-2.97659	0.0173948
Lj2g3v3315600	-2.97655	0.0121045
Lj0g3v0244409	-2.97624	0.0265779
Lj5g3v0198060	-2.97029	3.28155e-13
Lj1g3v3462880	-2.97027	6.20096e-06
Lj0g3v0075659	-2.96985	0.0151306
Lj4g3v1896570	-2.96839	0.00155237
Lj4g3v1881060	-2.96829	3.49652e-20
Lj0g3v0200689	-2.96821	0.0313823
Lj1g3v4394330	-2.96732	5.76488e-12
Lj0g3v0108709	-2.96696	0.00607166
Lj4g3v2263970	-2.96633	0.0236598
Lj6g3v0410490	-2.96581	3.01833e-26
Lj0g3v0156349	-2.96434	0.00109174
Lj4g3v2717190	-2.96296	2.42644e-29
Lj1g3v1079690	-2.96136	7.04803e-05
Lj3g3v1393570	-2.95865	2.36571e-23
Lj0g3v0224569	-2.95732	0.0196726
Lj2g3v1455420	-2.95444	5.60055e-10
Lj3g3v2825320	-2.9532	5.5072e-06
Lj0g3v0165839	-2.94932	6.13569e-20
Lj3g3v1631570	-2.94786	8.48414e-17
Lj2g3v2971690	-2.94569	0.000211945
Lj2g3v2758900	-2.9421	2.07286e-05
Lj0g3v0321329	-2.94024	2.77004e-06
Lj3g3v2317810	-2.93725	0.0166704
Lj1g3v2416620	-2.93662	9.09806e-25
Lj6g3v2017330	-2.93407	0.0156853
Lj3g3v0893730	-2.93204	0.0179585
Lj2g3v3224120	-2.93046	3.78693e-07
Lj3g3v3006350	-2.93018	9.60955e-10
Lj1g3v3384550	-2.92688	2.04356e-80
Lj0g3v0127469	-2.92638	0.0264504
Lj2g3v1338940	-2.92556	3.36187e-63
Lj6g3v0523980	-2.92398	1.54858e-26
Lj4g3v0423000	-2.9239	2.38864e-24
Lj1g3v3441500	-2.92369	0.0269589
Lj1g3v2377980	-2.92289	6.63159e-08
Lj0g3v0208309	-2.91943	1.31971e-12
Lj3g3v0766150	-2.91827	0.000779281
Lj0g3v0217239	-2.91763	2.4256e-09
Lj1g3v0116610	-2.91711	0.00229351
Lj3g3v0668940	-2.91449	2.75152e-12
Lj1g3v3329640	-2.91353	2.31268e-21
Lj1g3v3892130	-2.91094	0.040197
Lj0g3v0146019	-2.9102	0.000440187
Lj5g3v1171070	-2.90922	9.11867e-48
Lj2g3v0609620	-2.90846	1.02484e-14
Lj0g3v0270099	-2.9051	0.0337411
Lj0g3v0005049	-2.90145	1.65449e-47
Lj4g3v0096280	-2.90127	0.000538614
Lj3g3v2901830	-2.90064	1.67821e-11
Lj1g3v5060650	-2.89828	0.00128142
Lj6g3v1078650	-2.89784	1.24115e-20
Lj2g3v2736540	-2.89702	0.00894023
Lj1g3v3458730	-2.89623	5.35846e-41
Lj0g3v0243479	-2.89618	0.000375421
Lj5g3v0963160	-2.89615	3.86709e-18
Lj1g3v4404340	-2.89287	3.43522e-09
Lj3g3v0666910	-2.89107	1.17899e-07
Lj2g3v1455430	-2.89095	2.9001e-49
Lj3g3v2441700	-2.89005	5.69349e-09
Lj1g3v1486180	-2.88507	6.96571e-10
Lj6g3v2116890	-2.88262	1.02856e-26
Lj4g3v1880290	-2.87978	0.00118637
Lj5g3v2256160	-2.87723	0.0418682
Lj0g3v0087269	-2.87619	1.9524e-08
Lj2g3v0040560	-2.87616	6.17608e-05
Lj2g3v2001600	-2.87367	1.01318e-07
Lj5g3v1927290	-2.87327	0.00955801
Lj2g3v1536210	-2.87277	4.68534e-09
Lj0g3v0267509	-2.8716	0.00918879
Lj0g3v0192129	-2.87028	0.00254919
Lj0g3v0359279	-2.87021	3.7554e-16
Lj5g3v0510790	-2.86878	2.50688e-06
Lj1g3v0244590	-2.86874	0.0177694
Lj3g3v1128990	-2.86864	7.78921e-16
Lj6g3v0481930	-2.86847	1.49454e-38
Lj5g3v1697430	-2.86524	0.000494629
Lj6g3v1334370	-2.86343	0.00887659
Lj0g3v0099329	-2.86236	1.63939e-07
Lj2g3v3127740	-2.86189	0.0410549
Lj4g3v1880240	-2.86188	0.00143326
Lj5g3v1073820	-2.86188	0.00143326
Lj3g3v3527290	-2.86157	1.21958e-11
Lj4g3v2731580	-2.86034	0.000138109
Lj3g3v3553960	-2.85185	0.00773391
Lj3g3v0566060	-2.84908	0.0194848
Lj2g3v1981820	-2.84894	2.1162e-05
Lj0g3v0010269	-2.84827	2.67387e-06
Lj1g3v3768310	-2.84727	1.49011e-11
Lj0g3v0010289	-2.84571	1.67746e-06
Lj0g3v0325029	-2.84498	3.57122e-11
Lj4g3v2263950	-2.844	0.029439
Lj2g3v1199960	-2.84399	3.77743e-14
Lj0g3v0107459	-2.84363	0.0274934
Lj4g3v0177630	-2.84219	8.75367e-07
Lj1g3v1810030	-2.83997	0.0119235
Lj1g3v2372380	-2.83809	6.98819e-32
Lj6g3v2218450	-2.83736	7.97484e-06
Lj1g3v4483580	-2.83504	0.00585679
Lj0g3v0159169	-2.83459	0.0235839
Lj0g3v0130359	-2.83088	0.0155176
Lj4g3v1721940	-2.82989	0.0225647
Lj1g3v0116650	-2.82937	1.91561e-07
Lj0g3v0064789	-2.82825	0.00697631
Lj1g3v1181970	-2.82761	6.47275e-05
Lj0g3v0158189	-2.82758	0.000702729
Lj1g3v1382080	-2.82596	0.00650696
Lj3g3v0667930	-2.82484	1.47869e-05
Lj0g3v0086159	-2.82473	0.0214651
Lj1g3v2251570	-2.82453	1.19046e-21
Lj2g3v1196330	-2.82264	0.000188221
Lj0g3v0247409	-2.82219	0.00272776
Lj4g3v1599300	-2.82117	0.0141951
Lj2g3v0636330	-2.82052	0.00112364
Lj5g3v1602450	-2.81949	9.67676e-15
Lj0g3v0245869	-2.81887	0.0172798
Lj5g3v1937410	-2.81619	0.00347831
Lj0g3v0222859	-2.81506	0.0368114
Lj4g3v2227840	-2.81155	9.7155e-06
Lj0g3v0257929	-2.80909	9.41067e-08
Lj1g3v3716970	-2.80882	0.00324485
Lj4g3v3014580	-2.8079	1.01528e-38
Lj3g3v1377980	-2.80756	6.53088e-08
Lj0g3v0267019	-2.80569	4.48002e-13
Lj0g3v0083859	-2.80297	2.04286e-10
Lj0g3v0294849	-2.80281	2.21365e-09
Lj0g3v0342089	-2.80112	1.36428e-18
Lj5g3v1171040	-2.79977	0.0001659
Lj2g3v1880830	-2.7954	0.00671534
Lj0g3v0242109	-2.7939	7.7621e-09
Lj0g3v0314739	-2.79175	1.05301e-05
Lj3g3v2188150	-2.78981	3.09249e-17
Lj0g3v0221309	-2.78488	6.82042e-09
Lj5g3v1073750	-2.78312	7.56535e-10
Lj2g3v1779770	-2.78236	0.00996777
Lj5g3v2088280	-2.78207	2.9872e-32
Lj3g3v1983630	-2.78177	3.19667e-05
Lj3g3v2666470	-2.7804	1.47496e-05
Lj6g3v2218400	-2.78038	7.24683e-12
Lj4g3v1604500	-2.78001	2.0632e-05
Lj0g3v0064219	-2.77788	0.0416429
Lj6g3v0528300	-2.7751	0.0266399
Lj3g3v2576900	-2.77395	2.2692e-41
Lj1g3v3542680	-2.77392	0.00681236
Lj0g3v0230179	-2.7726	0.0159868
Lj4g3v2140270	-2.77144	6.04078e-09
Lj5g3v2241110	-2.77007	0.0198367
Lj1g3v0901970	-2.76768	1.60987e-15
Lj1g3v4080710	-2.76376	5.79086e-25
Lj0g3v0112429	-2.76164	4.99251e-08
Lj4g3v2215480	-2.75935	5.7548e-11
Lj5g3v1073770	-2.75847	0.00245329
Lj2g3v0636550	-2.75753	0.0100418
Lj1g3v1638610	-2.75751	7.45304e-05
Lj6g3v0672170	-2.75493	0.000317767
Lj6g3v1078580	-2.7542	7.03957e-42
Lj0g3v0129129	-2.75352	2.76565e-34
Lj0g3v0098989	-2.75068	3.51127e-08
Lj1g3v0898770	-2.75067	4.86675e-06
Lj0g3v0179029	-2.74806	1.01598e-17
Lj1g3v2840240	-2.74758	0.00023312
Lj0g3v0279229	-2.74654	0.016213
Lj3g3v1101620	-2.74565	6.09846e-21
Lj3g3v2531190	-2.74456	1.77204e-07
Lj2g3v1863520	-2.74416	5.95163e-33
Lj0g3v0054989	-2.74409	7.99186e-10
Lj0g3v0301999	-2.74373	3.08832e-14
Lj4g3v1222580	-2.74295	1.61335e-05
Lj0g3v0255899	-2.74224	1.10447e-26
Lj2g3v0663780	-2.74101	3.34887e-15
Lj0g3v0215619	-2.73938	0.00203212
Lj0g3v0337809	-2.73882	4.49601e-09
Lj1g3v1585840	-2.73661	5.81212e-21
Lj0g3v0263269	-2.73468	0.0126808
Lj0g3v0115399	-2.73455	9.40129e-12
Lj4g3v2227830	-2.7332	2.90726e-13
Lj0g3v0226479	-2.73261	7.40495e-10
Lj0g3v0360349	-2.73193	2.10926e-19
Lj4g3v1683150	-2.73083	4.89379e-33
Lj4g3v1880320	-2.72869	1.35474e-07
Lj0g3v0325049	-2.72859	1.62978e-10
Lj0g3v0259989	-2.72825	0.00150392
Lj0g3v0207229	-2.72596	0.0278628
Lj4g3v2731650	-2.72452	7.54397e-16
Lj2g3v3224130	-2.72404	3.4201e-07
Lj0g3v0224439	-2.72347	0.000292963
Lj0g3v0322989	-2.7234	0.0496818
Lj3g3v3700190	-2.72287	6.08495e-10
Lj0g3v0175279	-2.72117	2.48525e-06
Lj5g3v2264090	-2.72115	2.93454e-11
Lj1g3v4480250	-2.71985	9.64784e-06
Lj4g3v0485970	-2.71841	0.00114624
Lj0g3v0128649	-2.7143	0.00947534
Lj5g3v1262960	-2.71323	9.74907e-38
Lj3g3v2887190	-2.712	6.8623e-07
Lj0g3v0141089	-2.71127	0.007428
Lj0g3v0362579	-2.70964	2.98e-05
Lj5g3v1697810	-2.70928	1.79868e-20
Lj0g3v0219009	-2.70815	0.0337295
Lj2g3v2843090	-2.70715	1.03222e-09
Lj0g3v0162329	-2.70633	0.00444959
[truncated: 2,819 more rows]

## Sheet: WTvsNifH_UP_shoot
The list of nitrogen fixation-inducible genes (2828) that have upregulated DEGs (log2FC > 1 and FDR < 0.05) in WT rhizobia-inoculated conditions compared to ΔNifH rhizobia-inoculated conditions .
Gene ID (L. japonicus genome v3.0)	WT rhizobia /ΔNifH rhizobia
	log2FC	FDR
Lj0g3v0265109	12.5047	0.00105277
Lj2g3v3223920	12.0218	0.00112864
Lj3g3v1049000	11.9566	2.58463e-40
Lj3g3v0740450	11.8056	5.70657e-19
Lj0g3v0213419	11.2365	8.18155e-20
Lj5g3v1668320	10.9594	4.54441e-12
Lj3g3v0065560	10.877	3.50372e-26
Lj6g3v1786740	10.3814	1.77588e-17
Lj6g3v2275020	10.1775	0.00166146
Lj3g3v2186980	10.16	7.00295e-17
Lj1g3v3354240	10.1354	2.61867e-16
Lj4g3v3114590	10.0763	8.77737e-05
Lj0g3v0073929	9.68704	5.00298e-06
Lj0g3v0269919	9.61558	1.42372e-09
Lj6g3v2155500	9.56378	4.23472e-11
Lj0g3v0336239	9.31369	0.00343129
Lj4g3v1234900	9.27119	7.10531e-12
Lj0g3v0249049	9.0314	2.23711e-11
Lj3g3v3152980	9.00055	0.0198999
Lj4g3v2133920	8.97802	1.81157e-20
Lj0g3v0335159	8.90885	3.61053e-11
Lj2g3v1002720	8.82513	8.01567e-19
Lj4g3v2691780	8.80073	0.00206921
Lj4g3v2603970	8.69912	1.18731e-06
Lj2g3v2183350	8.58848	0.000593023
Lj3g3v1729070	8.57277	0.0013183
Lj0g3v0118149	8.53356	3.56861e-09
Lj2g3v0523230	8.53004	0.00518741
Lj2g3v0690090	8.25693	0.00289553
Lj0g3v0348839	8.24786	8.81846e-06
Lj0g3v0132569	8.24065	3.66284e-07
Lj1g3v4917500	8.02658	6.81486e-07
Lj5g3v0404770	7.99272	1.11738e-07
Lj0g3v0068549	7.88967	4.4495e-06
Lj0g3v0298249	7.87314	1.18597e-06
Lj4g3v0496570	7.82229	7.49829e-07
Lj5g3v2221350	7.79624	0.000618446
Lj6g3v1329850	7.74258	3.2483e-07
Lj0g3v0012659	7.7017	0.0322871
Lj1g3v4918590	7.69275	2.59358e-24
Lj2g3v2124450	7.62881	0.031762
Lj1g3v3690320	7.61623	6.68822e-08
Lj5g3v2111990	7.60932	0.0313853
Lj0g3v0362899	7.53352	0.000140219
Lj4g3v1388030	7.5094	0.00359504
Lj0g3v0321239	7.41833	0.00950694
Lj0g3v0133499	7.39533	0.000260131
Lj0g3v0033809	7.37787	1.42276e-06
Lj1g3v3300050	7.37402	5.01544e-06
Lj1g3v4729310	7.35008	0.000367792
Lj0g3v0274289	7.34705	1.89035e-05
Lj0g3v0294119	7.31733	3.00145e-06
Lj3g3v2662080	7.3083	0.000506754
Lj0g3v0262579	7.28319	1.63008e-05
Lj1g3v2570550	7.23299	0.0344191
Lj1g3v2896110	7.22873	0.000972498
Lj0g3v0143909	7.20393	0.0408897
Lj5g3v1599610	7.14901	0.0052475
Lj0g3v0119399	7.07705	0.000736442
Lj0g3v0111019	7.0414	0.00128342
Lj0g3v0019569	6.9755	0.000243433
Lj0g3v0161729	6.93259	0.000157205
Lj1g3v5061260	6.90545	1.75907e-05
Lj2g3v2412470	6.89999	0.0449576
Lj1g3v0395850	6.8916	1.86223e-05
Lj6g3v1929390	6.87988	1.94485e-11
Lj0g3v0167519	6.87895	0.00239374
Lj5g3v1533370	6.78373	0.00014073
Lj0g3v0319859	6.78304	0.00310609
Lj3g3v0290180	6.77758	5.01925e-05
Lj4g3v2263930	6.76977	2.87725e-05
Lj1g3v4317480	6.70876	2.71887e-07
Lj5g3v0104740	6.6785	0.00947129
Lj0g3v0276599	6.63579	4.11971e-05
Lj3g3v2661210	6.61212	9.79617e-32
Lj6g3v0958340	6.59345	0.0374414
Lj1g3v3443710	6.57203	0.00706348
Lj0g3v0130299	6.5443	0.0127164
Lj6g3v1930400	6.52533	5.7048e-26
Lj5g3v0265880	6.51471	1.6369e-25
Lj0g3v0222859	6.51018	0.00076301
Lj1g3v0261260	6.48065	0.013473
Lj0g3v0137429	6.47584	0.0297488
Lj0g3v0131249	6.45004	0.00226752
Lj0g3v0316779	6.43483	0.0400057
Lj6g3v1786750	6.43355	5.17831e-07
Lj3g3v2401870	6.43201	0.0199813
Lj0g3v0182259	6.37392	4.564e-05
Lj1g3v0268920	6.35957	0.00356508
Lj0g3v0301909	6.31256	0.0120125
Lj0g3v0093549	6.3089	0.017586
Lj0g3v0177779	6.29412	0.00327154
Lj5g3v0845560	6.25304	0.00435508
Lj2g3v0911870	6.19759	0.00236621
Lj0g3v0295349	6.15436	0.000505725
Lj0g3v0204749	6.14441	0.00835478
Lj1g3v3101600	6.12264	0.00249649
Lj0g3v0173339	6.08855	9.3408e-05
Lj2g3v1002740	6.07238	4.04787e-05
Lj2g3v1534070	6.03601	0.00221072
Lj1g3v0129000	6.00154	0.00543559
Lj2g3v0879030	5.92469	1.3984e-21
Lj6g3v2132180	5.87024	0.000806772
Lj0g3v0044349	5.8255	0.000690824
Lj4g3v0793380	5.6902	0.026845
Lj3g3v2921100	5.59189	0.00543236
Lj6g3v0959450	5.59176	0.005048
Lj0g3v0328449	5.56244	0.0118447
Lj0g3v0190419	5.55941	0.00146158
Lj5g3v0510900	5.44382	2.26913e-09
Lj0g3v0247829	5.32583	0.000225613
Lj6g3v0365880	5.32416	0.012345
Lj0g3v0065669	5.23249	0.000100555
Lj1g3v0385440	5.17136	0.0268112
Lj0g3v0299059	5.15759	0.0315493
Lj1g3v2975920	5.11053	0.00425283
Lj5g3v1601860	5.03792	0.0019886
Lj2g3v2414780	4.96856	0.0230403
Lj1g3v3834370	4.86749	0.000276824
Lj6g3v1880250	4.85675	3.61756e-14
Lj0g3v0157999	4.84818	0.047926
Lj1g3v3597180	4.83152	6.65615e-07
Lj1g3v4917440	4.82206	0.000304791
Lj6g3v2244440	4.82007	9.87141e-05
Lj0g3v0306999	4.81045	0.0373887
Lj0g3v0202379	4.74097	0.0487555
Lj2g3v3246880	4.73438	0.0182289
Lj4g3v0819980	4.69908	0.0428836
Lj0g3v0109229	4.68609	2.3892e-11
Lj4g3v2265180	4.68055	6.66998e-12
Lj0g3v0202359	4.67132	2.70308e-08
Lj0g3v0209299	4.64541	0.000103034
Lj3g3v0755630	4.64024	5.46067e-09
Lj3g3v1404000	4.6001	9.27863e-06
Lj2g3v1550430	4.58783	0.000357879
Lj0g3v0124169	4.56701	0.0266048
Lj0g3v0010639	4.5626	0.0171774
Lj2g3v3086700	4.54485	9.79968e-05
Lj0g3v0054419	4.53454	3.55524e-06
Lj4g3v0338060	4.51823	0.0126918
Lj2g3v1371330	4.51721	0.0306227
Lj3g3v0755500	4.50337	1.5269e-41
Lj0g3v0209339	4.49792	1.24353e-05
Lj0g3v0290589	4.48435	0.00353968
Lj0g3v0298459	4.46073	0.0131751
Lj3g3v2661200	4.42388	1.34105e-13
Lj3g3v0755620	4.41288	7.66111e-18
Lj1g3v2298640	4.40603	3.30644e-12
Lj1g3v4469060	4.38854	0.0316387
Lj6g3v1786760	4.33732	0.000171991
Lj0g3v0311419	4.33239	5.09791e-39
Lj0g3v0321619	4.3294	0.000262151
Lj0g3v0361129	4.32146	0.0168671
Lj2g3v0663760	4.29298	9.37968e-18
Lj0g3v0310989	4.2097	0.0209584
Lj0g3v0298829	4.20267	0.0366614
Lj2g3v3071890	4.19247	5.25772e-24
Lj6g3v2044610	4.19102	0.000449646
Lj0g3v0171669	4.17238	0.0149473
Lj4g3v0190020	4.16776	0.00957296
Lj4g3v0450330	4.15487	0.000788093
Lj4g3v1881810	4.15463	0.00450223
Lj0g3v0103179	4.15069	0.0245662
Lj0g3v0297449	4.13536	0.000710049
Lj0g3v0287199	4.1352	0.00438311
Lj3g3v2214660	4.11401	0.00927594
Lj0g3v0291729	4.11041	5.77928e-05
Lj6g3v1880270	4.08207	1.36714e-19
Lj3g3v3085620	4.06661	2.73658e-08
Lj2g3v0286930	4.0444	0.000110162
Lj4g3v0484290	4.03349	0.0346857
Lj3g3v1182440	4.01232	0.000218848
Lj0g3v0074079	4.00297	0.00900197
Lj0g3v0199099	3.99067	0.0369503
Lj4g3v0333700	3.95335	1.4587e-23
Lj1g3v3316250	3.94288	0.000198081
Lj0g3v0108549	3.94276	0.000452915
Lj6g3v0365890	3.92597	3.7567e-07
Lj3g3v0809870	3.88738	0.00010452
Lj6g3v1914550	3.88699	3.45106e-15
Lj5g3v0855840	3.87129	0.0157621
Lj2g3v0780580	3.87118	2.10088e-05
Lj3g3v2923220	3.86387	0.00209224
Lj4g3v0333680	3.85511	0.024082
Lj1g3v5020680	3.84848	0.0103426
Lj2g3v1659450	3.83272	3.43855e-08
Lj1g3v1008860	3.82418	0.00103263
Lj3g3v2661660	3.81838	2.50769e-05
Lj0g3v0161479	3.816	6.82258e-11
Lj6g3v1915900	3.81582	0.00811869
Lj0g3v0315129	3.79876	2.32486e-11
Lj0g3v0034709	3.78819	0.0101155
Lj0g3v0160429	3.78756	0.000283828
Lj3g3v2744050	3.73876	0.0130588
Lj6g3v1078420	3.73002	0.0041748
Lj3g3v2661590	3.72719	6.03001e-24
Lj2g3v2843490	3.72502	1.75146e-19
Lj0g3v0110519	3.70031	0.00165926
Lj3g3v2661520	3.69232	1.77158e-18
Lj5g3v1960130	3.6777	0.0279634
Lj5g3v0404890	3.67184	9.20899e-16
Lj1g3v0114300	3.65829	0.00443697
Lj3g3v0028550	3.64817	2.52466e-27
Lj2g3v2125210	3.64736	0.0265018
Lj3g3v2661280	3.64628	9.87242e-22
Lj3g3v2661330	3.64226	2.74794e-06
Lj6g3v0394260	3.63611	0.00763438
Lj3g3v2661360	3.63392	2.66947e-09
Lj3g3v3261470	3.62927	0.0050268
Lj1g3v1798520	3.62555	0.000494262
Lj0g3v0066279	3.61646	0.00921822
Lj3g3v2661250	3.61201	4.79653e-19
Lj2g3v1168830	3.60937	1.67263e-16
Lj1g3v1302660	3.6086	0.0404854
Lj4g3v0880240	3.60456	0.00625649
Lj3g3v2661380	3.59735	6.89201e-26
Lj1g3v3442640	3.59719	1.00071e-40
Lj1g3v1787910	3.58671	0.0390787
Lj4g3v1152960	3.58611	0.0250862
Lj1g3v0786360	3.58191	0.013597
Lj3g3v2661300	3.57363	1.11882e-17
Lj5g3v1698990	3.54559	0.013473
Lj5g3v1529860	3.51027	0.00793911
Lj1g3v4957600	3.50776	0.00695819
Lj0g3v0272329	3.48934	0.0342614
Lj4g3v1212300	3.48463	0.0117839
Lj0g3v0241789	3.46465	0.0416184
Lj4g3v3096040	3.46018	1.7883e-20
Lj3g3v2661340	3.44308	2.1645e-14
Lj3g3v2385560	3.43396	6.01749e-05
Lj0g3v0208219	3.42408	7.15633e-21
Lj6g3v1160740	3.42318	0.0439069
Lj1g3v3597170	3.41347	0.0418383
Lj0g3v0340049	3.40871	1.71489e-07
Lj3g3v2661530	3.40197	3.06662e-15
Lj3g3v2661830	3.39303	6.506e-17
Lj0g3v0290579	3.39248	5.95607e-05
Lj3g3v2661580	3.3858	3.81812e-15
Lj3g3v2661610	3.38366	1.67495e-09
Lj3g3v2661820	3.38113	1.27419e-17
Lj0g3v0065559	3.36263	4.45076e-05
Lj0g3v0307489	3.35973	0.0330688
Lj1g3v1363400	3.35929	0.011074
Lj2g3v0795750	3.35403	0.0260102
Lj3g3v0514050	3.34734	0.0115891
Lj0g3v0283259	3.33404	2.25508e-10
Lj6g3v2017580	3.33235	0.0238779
Lj0g3v0136499	3.32725	0.000929693
Lj1g3v0052630	3.32522	0.00038499
Lj3g3v2661850	3.31988	5.65946e-10
Lj4g3v0643990	3.30864	0.0238302
Lj4g3v0333690	3.3036	0.000509362
Lj2g3v1831990	3.30155	0.000110131
Lj0g3v0110589	3.28135	0.00631106
Lj5g3v1987550	3.28032	0.00340195
Lj1g3v4081970	3.27629	0.0235401
Lj2g3v1649180	3.2718	6.5241e-06
Lj2g3v2900160	3.26622	0.0297737
Lj3g3v2661370	3.2618	2.59762e-12
Lj3g3v2983960	3.25942	0.0179446
Lj4g3v0336900	3.25661	1.35899e-05
Lj1g3v3477210	3.25453	0.000626789
Lj1g3v4315310	3.24451	8.94605e-12
Lj4g3v1987830	3.23998	9.8697e-18
Lj2g3v2017620	3.23211	0.0134915
Lj4g3v1986780	3.22778	2.06433e-17
Lj2g3v0608550	3.22653	2.16135e-07
Lj3g3v2661650	3.21699	1.23672e-12
Lj0g3v0264089	3.21441	0.0232674
Lj1g3v3631760	3.20928	0.000219405
Lj1g3v4289030	3.19286	0.0117254
Lj2g3v1068580	3.19162	0.00903883
Lj5g3v0642670	3.19143	0.000248509
Lj5g3v1538700	3.18511	7.76163e-06
Lj0g3v0198479	3.17754	9.53639e-09
Lj0g3v0046369	3.1626	0.00238092
Lj2g3v2472500	3.1532	0.019234
LjCg3v0000560	3.1321	0.00266691
Lj3g3v0392840	3.13001	0.00588384
Lj1g3v2326650	3.11677	3.17222e-14
Lj0g3v0156449	3.11497	6.59752e-05
Lj2g3v2701310	3.11009	0.00732695
Lj0g3v0090849	3.10816	0.033217
Lj4g3v0620140	3.09902	0.000815844
Lj1g3v2953670	3.09011	0.0398968
Lj2g3v2314990	3.08942	0.0161963
Lj1g3v2095670	3.0828	2.03733e-07
Lj3g3v2661910	3.07806	1.23107e-12
Lj3g3v1631880	3.06771	0.0173328
Lj4g3v0336910	3.05636	6.72288e-08
Lj3g3v2661780	3.05077	1.12038e-10
Lj3g3v0936580	3.03708	0.00390965
Lj5g3v0614510	3.02673	0.000362748
Lj1g3v0248930	3.02621	0.000463045
Lj3g3v0937880	3.02615	0.0020772
Lj0g3v0116669	3.02073	0.00972761
Lj5g3v0724630	3.00825	0.00209076
Lj0g3v0295819	3.00294	7.6288e-06
Lj6g3v0144950	3.00254	0.0365768
LjCg3v0010660	3.00169	0.000102341
Lj1g3v1290440	3.00006	2.53501e-09
Lj0g3v0241619	2.99972	0.00204981
Lj1g3v1888520	2.99554	0.0214001
Lj0g3v0198629	2.99095	0.0144282
Lj0g3v0170559	2.99004	4.61968e-05
Lj0g3v0357779	2.98437	0.000830759
Lj0g3v0166909	2.97462	3.0282e-05
Lj4g3v1440680	2.9559	0.0113007
Lj6g3v0044630	2.95127	0.00257348
Lj3g3v2661920	2.92093	2.11136e-13
Lj2g3v3314550	2.91991	0.0177608
Lj5g3v2291170	2.91868	0.000424372
Lj0g3v0119169	2.9076	3.67821e-11
Lj5g3v0878380	2.903	0.000828634
Lj0g3v0033289	2.89417	0.0125335
Lj6g3v1946360	2.88333	0.00869664
Lj4g3v1682040	2.8804	4.57028e-10
Lj3g3v0424090	2.87556	0.0436482
Lj3g3v2661930	2.87472	1.06764e-11
Lj4g3v2754280	2.86919	2.71906e-08
Lj1g3v4433200	2.8687	3.69842e-07
Lj0g3v0192509	2.85248	0.000553321
Lj6g3v1604050	2.83457	7.62392e-05
Lj5g3v1529920	2.83319	0.0246972
Lj0g3v0198489	2.82786	0.00249038
Lj0g3v0273449	2.82264	0.00703679
Lj0g3v0254959	2.81878	0.00188788
Lj6g3v2170750	2.81774	6.32361e-26
Lj6g3v0393240	2.81622	0.00307447
Lj2g3v2375940	2.81027	3.08892e-05
Lj0g3v0355959	2.80996	4.05296e-05
Lj1g3v2391170	2.80991	0.00353219
Lj0g3v0212809	2.80216	3.79206e-05
Lj1g3v4669310	2.80121	0.00038449
Lj5g3v0657100	2.79696	0.036626
Lj0g3v0147989	2.7929	0.0106255
Lj2g3v3314540	2.79261	5.8948e-06
Lj0g3v0360499	2.79044	0.0387171
Lj1g3v4446700	2.78746	0.00837097
Lj0g3v0083479	2.78549	0.000467471
Lj0g3v0261469	2.7823	0.00726651
Lj0g3v0261959	2.78003	0.00068006
Lj1g3v4918570	2.75715	0.0482024
Lj0g3v0166899	2.75149	5.66834e-25
Lj6g3v1880260	2.74392	0.000262839
Lj0g3v0354269	2.7427	2.56626e-09
Lj0g3v0173349	2.73566	1.52802e-15
Lj1g3v4435420	2.73301	4.74692e-37
Lj3g3v2213650	2.73074	0.0353951
Lj3g3v2601420	2.7257	3.52246e-25
Lj3g3v0290500	2.70631	0.000381453
Lj0g3v0206019	2.70494	0.0401878
Lj2g3v1375550	2.70106	0.0285537
Lj1g3v4913220	2.69885	2.18001e-05
Lj2g3v1014110	2.69708	3.33158e-17
Lj1g3v0861760	2.69632	4.53333e-08
Lj1g3v4435410	2.69259	2.8203e-31
Lj6g3v0062040	2.68123	0.0153984
Lj0g3v0105219	2.67396	0.00471692
Lj0g3v0136369	2.66962	4.66141e-15
Lj0g3v0198469	2.66852	0.00359789
Lj2g3v1904520	2.66785	0.0245941
Lj2g3v0934150	2.6622	0.00150171
Lj2g3v1242280	2.66038	0.0150949
Lj0g3v0102339	2.65621	1.14097e-07
Lj4g3v2883350	2.65393	0.00290783
Lj2g3v2002050	2.64737	0.0432764
Lj6g3v1914560	2.64676	0.00483597
Lj2g3v1815160	2.64445	7.58436e-05
Lj0g3v0285649	2.64024	0.00177453
Lj2g3v1002730	2.63988	1.35366e-06
Lj1g3v4549060	2.63924	0.00765624
Lj1g3v1788290	2.63495	2.13445e-14
Lj1g3v4419730	2.63211	0.00824921
Lj3g3v0755410	2.63185	1.40419e-16
Lj0g3v0347469	2.63087	3.13797e-07
Lj0g3v0135319	2.62869	0.0289878
Lj3g3v2660940	2.61927	5.27516e-08
Lj4g3v2882080	2.61823	2.85564e-35
Lj1g3v4729070	2.60739	3.94819e-06
Lj6g3v1946350	2.60129	0.0418383
Lj1g3v3317360	2.59612	4.77002e-25
Lj0g3v0285019	2.59463	0.00629
Lj3g3v0797480	2.59209	0.00852689
Lj0g3v0347799	2.59107	0.0467089
Lj0g3v0139949	2.5847	2.6102e-13
Lj0g3v0040149	2.58385	0.0206965
Lj5g3v0391400	2.57532	1.08969e-06
Lj0g3v0122379	2.57497	2.94387e-06
Lj5g3v1004360	2.56332	0.00373862
Lj2g3v1141900	2.55412	0.0399149
Lj3g3v0370540	2.53661	0.0345816
Lj0g3v0122339	2.53544	6.48335e-06
Lj0g3v0158439	2.53466	0.00375877
Lj3g3v2385550	2.52535	0.000960393
Lj5g3v1303330	2.52363	0.0163709
Lj1g3v2482390	2.52102	5.79776e-29
Lj2g3v1376570	2.51977	0.04122
Lj6g3v1872560	2.51752	8.01812e-23
Lj4g3v2754420	2.51743	7.67427e-10
Lj1g3v5060990	2.51461	0.000141943
Lj3g3v2995630	2.5011	2.47133e-14
Lj2g3v1022430	2.49975	4.48605e-05
Lj5g3v0308350	2.49911	2.42517e-08
Lj0g3v0200679	2.49287	0.0464081
Lj1g3v5032350	2.48826	0.0466354
Lj0g3v0094919	2.48342	0.00496648
Lj0g3v0350649	2.47125	2.33924e-05
Lj0g3v0086169	2.47092	1.10495e-06
Lj0g3v0094589	2.46534	3.64021e-25
Lj3g3v1684630	2.45776	3.03518e-06
Lj0g3v0007219	2.455	0.0156832
Lj0g3v0032179	2.45337	0.000171924
Lj3g3v2661030	2.43858	0.000288905
Lj0g3v0088139	2.43724	0.00694945
Lj0g3v0322669	2.43696	0.000146688
Lj3g3v0755150	2.43584	8.02921e-07
Lj3g3v2576320	2.43309	2.73202e-36
Lj0g3v0122369	2.43291	3.49274e-05
Lj1g3v4729060	2.42147	7.35189e-08
Lj4g3v1602440	2.41792	0.0244705
Lj4g3v0338280	2.41538	0.00160761
Lj0g3v0122359	2.40547	2.30328e-06
Lj2g3v1367150	2.4039	0.0020523
Lj3g3v3487870	2.40163	0.0384291
Lj2g3v1068500	2.40066	0.0407968
Lj1g3v4288960	2.39333	0.0442041
Lj0g3v0209309	2.389	0.00195018
Lj5g3v2238720	2.38893	0.000459056
Lj3g3v3498000	2.38889	0.0395855
Lj4g3v2141350	2.38843	6.60518e-06
Lj0g3v0039199	2.3758	0.0292408
Lj2g3v3335040	2.37232	9.80213e-09
Lj0g3v0259019	2.37181	0.0250968
Lj0g3v0242069	2.37172	0.000906536
Lj2g3v1019910	2.36899	1.37716e-34
Lj6g3v1538130	2.36343	0.0123529
Lj3g3v2660930	2.36315	2.22477e-10
Lj0g3v0122349	2.36232	0.000610672
Lj1g3v3834400	2.35871	1.85347e-11
Lj1g3v2161740	2.35638	6.32466e-13
Lj0g3v0237799	2.35579	0.000155239
Lj5g3v0433520	2.35432	4.06652e-26
Lj0g3v0263909	2.35303	9.54727e-05
Lj1g3v3316260	2.35231	5.46583e-15
Lj1g3v4304260	2.34803	1.47837e-12
Lj0g3v0111769	2.3447	0.00169385
Lj3g3v0755140	2.34308	4.36589e-06
Lj4g3v3093960	2.34001	0.0265011
Lj0g3v0063939	2.33765	0.000538676
Lj1g3v3557060	2.33258	1.14841e-12
Lj0g3v0064609	2.33198	0.0281754
Lj0g3v0353889	2.33149	0.0271586
Lj0g3v0008449	2.33124	3.65736e-08
Lj0g3v0085899	2.32848	0.0304923
Lj2g3v2843060	2.31978	0.00858862
Lj6g3v1018480	2.31662	9.38874e-05
Lj0g3v0089479	2.31581	0.00036907
Lj2g3v2507790	2.31546	7.83143e-09
Lj1g3v3834150	2.31541	0.0398849
Lj0g3v0102149	2.31196	0.00251107
Lj0g3v0203329	2.31175	1.24126e-08
Lj0g3v0173319	2.31008	0.00428763
Lj0g3v0359509	2.30978	4.25274e-26
Lj0g3v0111739	2.30954	1.28681e-17
Lj3g3v2476560	2.30369	0.0422811
Lj0g3v0047599	2.30284	0.00929174
Lj2g3v1002750	2.29594	1.09055e-07
Lj6g3v1018470	2.29296	6.02238e-06
Lj6g3v1048900	2.28147	0.00112864
Lj0g3v0226509	2.27907	0.0450953
Lj4g3v0151630	2.2784	0.0176036
Lj1g3v4730340	2.27645	3.18892e-06
Lj4g3v1200800	2.27586	0.0248453
Lj0g3v0020719	2.27383	5.71254e-06
Lj5g3v1473500	2.27377	0.0157029
Lj0g3v0258429	2.27198	0.00776888
Lj2g3v1965110	2.26892	1.33226e-07
Lj5g3v0065670	2.26485	0.00961526
Lj5g3v1538710	2.25964	1.42388e-26
Lj0g3v0055669	2.25707	6.69895e-13
Lj4g3v2214970	2.25581	0.00285184
Lj3g3v0270530	2.25271	1.59323e-16
Lj1g3v4729040	2.25271	2.65576e-21
Lj0g3v0263889	2.2508	7.09021e-06
Lj3g3v0755240	2.25014	2.28349e-05
Lj0g3v0079839	2.24888	3.3694e-11
Lj4g3v0153940	2.24609	5.74958e-05
Lj6g3v1356460	2.24523	0.000258186
Lj5g3v2302800	2.24346	7.5971e-06
Lj1g3v1650110	2.24075	1.32667e-07
Lj2g3v1437130	2.23909	0.0233954
Lj0g3v0122409	2.23649	1.24543e-05
Lj0g3v0129739	2.23617	0.000276824
Lj4g3v0149340	2.23364	2.24356e-38
Lj3g3v0338940	2.23277	0.000324706
Lj5g3v1722690	2.23125	5.97819e-05
Lj1g3v4225550	2.22872	0.000498184
Lj0g3v0079829	2.22683	0.0498711
Lj3g3v2835360	2.22562	6.53372e-07
Lj0g3v0240659	2.22507	7.75674e-07
Lj5g3v2133790	2.22477	0.00173739
Lj3g3v2187070	2.22386	0.036626
Lj5g3v1697290	2.22285	2.49316e-14
Lj1g3v1788210	2.22218	4.81123e-51
Lj2g3v1646590	2.22121	1.96387e-08
Lj4g3v2754430	2.22088	2.14366e-18
Lj0g3v0043369	2.21887	3.10564e-05
Lj0g3v0254749	2.21756	2.34027e-13
Lj4g3v0282370	2.21583	0.0171476
Lj0g3v0309759	2.21241	9.8896e-05
Lj0g3v0003559	2.21235	0.00440652
Lj3g3v2660950	2.21212	4.18049e-11
Lj3g3v2994490	2.21119	3.05574e-14
LjCg3v0013370	2.20919	0.0462054
Lj0g3v0052569	2.20905	0.000732887
Lj5g3v0805230	2.20821	4.98486e-27
Lj1g3v3944780	2.20562	1.0113e-08
Lj2g3v0636570	2.20525	1.22191e-05
Lj1g3v1290560	2.205	7.88799e-11
Lj5g3v1955850	2.2045	1.23064e-10
Lj0g3v0119159	2.19712	1.24404e-10
Lj6g3v1450860	2.19294	0.010186
Lj0g3v0331109	2.19121	0.0287797
Lj3g3v3617800	2.18723	1.5849e-12
Lj2g3v1068330	2.18627	0.000569679
Lj5g3v0998740	2.18476	0.00149626
Lj5g3v0255810	2.18438	2.34348e-05
Lj4g3v2754390	2.18324	3.97442e-10
Lj0g3v0110489	2.18112	7.30083e-08
Lj2g3v2379070	2.18	7.37043e-06
Lj6g3v1176180	2.17638	3.71157e-11
Lj3g3v0336700	2.17485	1.44291e-36
Lj2g3v2017460	2.16616	1.67275e-21
Lj1g3v1386890	2.16055	0.00251582
Lj4g3v1037570	2.15976	3.23085e-14
Lj2g3v3338870	2.15955	0.0203846
Lj1g3v4435470	2.15753	4.63311e-08
Lj0g3v0136529	2.1568	0.00615793
Lj1g3v4729020	2.15591	2.44391e-15
Lj3g3v2780580	2.1558	1.47477e-05
Lj0g3v0112109	2.15092	0.000270918
Lj6g3v1513630	2.14862	4.14176e-19
Lj0g3v0301259	2.14859	0.000154527
Lj6g3v1753120	2.13983	0.0245311
Lj1g3v1698910	2.13973	1.80485e-07
Lj4g3v2046100	2.13904	0.0372081
Lj6g3v0292010	2.13675	2.65377e-13
Lj5g3v0144440	2.13557	5.30852e-07
Lj6g3v1914580	2.13541	0.00366723
Lj4g3v2524960	2.13528	0.0305728
Lj1g3v0395870	2.13509	5.89074e-08
Lj0g3v0127839	2.1326	0.00782696
Lj5g3v2193960	2.13136	0.0110362
Lj2g3v1468610	2.13094	4.16388e-06
Lj4g3v0364550	2.13035	0.000156248
Lj3g3v2097100	2.12937	0.039754
Lj0g3v0161619	2.12934	3.06676e-14
LjCg3v0015020	2.12869	0.00140404
Lj0g3v0340039	2.12694	5.38853e-05
Lj0g3v0162159	2.12525	0.00114649
Lj5g3v0805210	2.12102	1.53382e-19
Lj5g3v2078250	2.12097	0.0426294
Lj4g3v2787010	2.12087	0.00608458
Lj0g3v0266419	2.11827	0.0130504
Lj2g3v1468090	2.10881	0.000644407
Lj5g3v0642700	2.10851	5.07005e-07
Lj4g3v0336870	2.10662	7.61618e-12
Lj5g3v1955840	2.10607	2.73754e-20
Lj3g3v0755440	2.10481	0.000950527
Lj3g3v2661600	2.1027	0.0235281
Lj4g3v2690750	2.09508	1.74175e-40
Lj0g3v0125079	2.09093	4.6743e-05
Lj1g3v4435400	2.08891	1.20009e-18
Lj1g3v0738020	2.08465	6.98484e-40
Lj3g3v0409500	2.0834	0.000123815
Lj0g3v0242029	2.0822	0.000164495
Lj5g3v0134260	2.08132	0.0321859
Lj3g3v2902990	2.07937	8.11428e-07
Lj0g3v0073739	2.07886	2.1792e-06
Lj0g3v0146299	2.07807	0.00361076
Lj0g3v0233839	2.07681	0.0156182
Lj0g3v0272629	2.07538	1.21534e-09
Lj0g3v0197799	2.0748	0.000359399
Lj0g3v0130899	2.0734	1.49648e-12
Lj0g3v0211009	2.07133	0.0336032
Lj0g3v0011439	2.06835	0.0114501
Lj3g3v2330880	2.06463	0.00192289
Lj3g3v2809300	2.06306	3.18516e-07
Lj0g3v0160529	2.06304	1.27386e-07
Lj0g3v0348489	2.06301	0.0462275
Lj3g3v0338910	2.06186	2.20133e-27
Lj6g3v1077630	2.05938	1.89684e-24
Lj0g3v0276939	2.05533	2.61522e-05
Lj6g3v2244450	2.05011	3.59395e-08
Lj0g3v0120249	2.04866	1.18491e-12
Lj3g3v2318160	2.04774	3.34213e-06
Lj1g3v3330450	2.04746	0.00426615
Lj5g3v0642730	2.0467	2.35301e-07
Lj5g3v1699080	2.0459	6.32706e-11
Lj0g3v0165629	2.0455	3.81779e-14
Lj3g3v2661020	2.04182	5.80988e-22
Lj0g3v0236979	2.04127	0.020643
Lj4g3v0229860	2.03831	0.0112009
Lj2g3v0136420	2.03633	3.14595e-06
Lj6g3v1078210	2.03365	3.13013e-07
Lj5g3v2295690	2.02892	8.66169e-16
Lj2g3v1203480	2.02842	0.0299552
Lj5g3v0642740	2.02819	6.88149e-06
Lj5g3v0626680	2.02767	0.0446896
Lj0g3v0105959	2.02722	5.31081e-08
Lj0g3v0306219	2.02546	1.66279e-06
Lj1g3v2124770	2.02511	6.51468e-36
Lj0g3v0211959	2.0233	0.0282871
Lj0g3v0294399	2.02316	3.08439e-08
Lj0g3v0269519	2.02178	4.48541e-08
Lj3g3v0394900	2.02149	1.13553e-32
Lj2g3v2089560	2.02145	0.0399635
Lj0g3v0362549	2.0212	2.26166e-12
Lj0g3v0301239	2.02044	0.000170555
Lj1g3v4918580	2.01997	0.044352
Lj0g3v0043349	2.01992	0.000204375
Lj2g3v1141910	2.01985	0.0463752
Lj6g3v0574710	2.0171	5.43185e-10
Lj3g3v2661010	2.01664	2.42635e-15
Lj0g3v0038059	2.01503	0.000340507
Lj4g3v1720810	2.01049	1.79169e-10
Lj3g3v2044300	2.01044	1.04176e-29
Lj1g3v4931580	2.0102	2.74196e-05
Lj5g3v2288530	2.01018	2.14977e-23
Lj1g3v3641960	2.00876	0.000271122
Lj5g3v0805240	2.00751	9.06315e-13
Lj0g3v0360059	2.00744	0.0192562
Lj4g3v3113260	2.00685	2.73413e-14
Lj0g3v0212609	2.00457	0.00157993
Lj5g3v1955670	2.00146	1.55396e-05
Lj4g3v0338260	2.00026	0.00103711
Lj0g3v0210689	1.99749	0.00762373
Lj0g3v0146639	1.99713	2.04781e-09
Lj2g3v2002190	1.99639	0.00966891
Lj0g3v0123269	1.99523	0.000751851
Lj0g3v0241599	1.99233	7.09021e-06
Lj0g3v0096199	1.99169	0.000990609
Lj5g3v1914050	1.98881	0.00307422
Lj6g3v1791950	1.98649	2.54357e-15
Lj0g3v0298129	1.98182	1.03238e-28
Lj1g3v3902800	1.98175	1.37432e-05
Lj1g3v4804110	1.98089	0.00256263
Lj3g3v3640120	1.97965	0.000177841
Lj3g3v2995960	1.97945	2.28692e-17
Lj2g3v1267220	1.97629	0.0325454
Lj1g3v4616550	1.97627	4.73332e-10
Lj1g3v4729050	1.97552	2.43966e-11
Lj2g3v3102770	1.97486	0.00613484
Lj1g3v4361110	1.9739	1.31782e-07
Lj5g3v2302620	1.97158	4.34247e-05
Lj0g3v0128619	1.97137	0.00726442
Lj5g3v0468090	1.97107	0.000183453
Lj1g3v4614440	1.96973	5.21025e-12
Lj6g3v0996850	1.96949	7.58609e-06
Lj3g3v2388730	1.96634	2.0074e-06
Lj4g3v0668200	1.96485	0.000246133
Lj0g3v0301209	1.96464	3.37333e-05
Lj2g3v0824620	1.96256	2.24356e-38
Lj2g3v1670940	1.96014	3.69295e-06
Lj3g3v0306960	1.96006	1.76551e-11
Lj0g3v0050959	1.9593	9.58596e-06
Lj0g3v0226319	1.95814	0.00217277
Lj3g3v3430110	1.95749	0.00691165
Lj0g3v0053739	1.95436	0.00675275
LjCg3v0016180	1.95435	0.00713968
Lj1g3v3330680	1.95147	0.000296202
Lj1g3v3594930	1.95143	3.79736e-08
Lj4g3v1273860	1.94992	0.0193602
Lj5g3v2291220	1.94861	1.308e-11
LjCg3v0011610	1.94846	0.0115865
Lj0g3v0047669	1.94815	0.00720967
Lj0g3v0245359	1.94759	2.59358e-24
Lj0g3v0307599	1.94722	0.00252101
Lj2g3v2506770	1.94263	0.0294221
Lj0g3v0149359	1.94253	0.000986526
Lj6g3v1880370	1.94222	0.0263632
Lj2g3v2624090	1.94196	0.0040154
Lj5g3v2262840	1.94059	1.484e-12
Lj5g3v2302650	1.94053	8.25565e-05
Lj5g3v1427900	1.93935	3.7742e-07
Lj3g3v2660990	1.93876	1.19863e-09
Lj4g3v1879170	1.93855	1.90382e-42
LjCg3v0010910	1.93758	0.00392208
Lj1g3v2627410	1.93284	0.00023624
Lj0g3v0156319	1.93128	0.0137188
Lj5g3v1014570	1.93105	0.00916588
Lj1g3v2065440	1.93073	9.34193e-17
LjCg3v0010820	1.93027	7.42501e-06
Lj3g3v0744610	1.9298	3.08892e-05
Lj4g3v1561700	1.92921	8.14497e-10
Lj0g3v0352579	1.92683	0.0252132
Lj0g3v0124299	1.92643	1.61159e-06
Lj0g3v0111429	1.92536	0.0471408
Lj3g3v2388740	1.92286	1.75868e-06
Lj4g3v0386190	1.92114	0.000226316
Lj2g3v1471890	1.91996	6.98916e-29
Lj0g3v0149309	1.91971	6.62801e-07
Lj5g3v2291180	1.91957	1.53772e-17
Lj0g3v0306839	1.91946	6.56273e-36
Lj0g3v0149329	1.91942	0.0162647
Lj1g3v3631770	1.91853	2.14653e-09
Lj5g3v2302690	1.91841	1.26464e-05
LjCg3v0013430	1.91564	1.44145e-05
Lj0g3v0092639	1.91505	1.45355e-13
Lj3g3v0160740	1.91473	4.26894e-09
LjCg3v0013210	1.91471	1.79734e-05
Lj5g3v1955790	1.91154	1.08976e-10
Lj2g3v0604410	1.91143	2.87203e-08
Lj5g3v0805260	1.91071	3.63843e-07
Lj0g3v0201619	1.9096	0.00200628
Lj4g3v0484790	1.90896	0.000156106
Lj2g3v0040550	1.90839	0.000118291
Lj0g3v0201989	1.90549	0.00963816
Lj0g3v0201229	1.90312	3.35079e-05
Lj6g3v1953860	1.90251	0.00161215
Lj2g3v3372960	1.90196	0.000339399
Lj3g3v2660970	1.90003	4.63311e-08
Lj0g3v0200479	1.89856	4.99688e-05
Lj0g3v0301459	1.89632	1.44151e-13
Lj1g3v1991800	1.89305	1.24867e-15
Lj4g3v2374990	1.89075	7.15233e-17
Lj3g3v3260400	1.89059	0.00202783
Lj1g3v1074620	1.88757	3.21171e-23
Lj0g3v0309549	1.88524	5.52926e-06
Lj5g3v2291280	1.88484	1.06757e-12
Lj2g3v1415080	1.88431	6.79816e-11
Lj1g3v1931390	1.88392	1.40233e-34
Lj5g3v2291210	1.88281	1.93941e-13
Lj4g3v2882090	1.88208	0.0033395
Lj5g3v0196990	1.87958	0.0140947
Lj5g3v2146940	1.87745	0.00900197
Lj4g3v1877060	1.87649	5.21539e-09
Lj0g3v0284819	1.87529	0.0290793
Lj3g3v2661000	1.87459	1.48027e-09
Lj0g3v0331569	1.87379	0.0101218
Lj0g3v0114099	1.87221	0.00266083
Lj3g3v2389760	1.87049	3.43627e-05
Lj5g3v0642680	1.86944	1.36568e-05
Lj0g3v0151549	1.86935	2.04506e-12
Lj4g3v2214790	1.86849	1.83684e-34
Lj4g3v2871920	1.86805	4.46243e-17
Lj3g3v2388710	1.8668	4.73507e-06
Lj3g3v0740460	1.86643	0.0120001
Lj4g3v2501630	1.8661	0.0275622
Lj0g3v0111729	1.8645	4.41463e-10
Lj3g3v0190820	1.86303	1.16279e-07
Lj6g3v0291950	1.86124	3.84246e-05
Lj0g3v0360299	1.86121	1.27432e-11
Lj4g3v1200780	1.86024	0.0244877
Lj1g3v4752650	1.85966	2.41018e-20
Lj0g3v0345569	1.85877	0.0429488
Lj0g3v0321609	1.85866	0.00809876
Lj0g3v0217139	1.85759	0.00941934
Lj3g3v0964340	1.85745	7.6623e-07
Lj2g3v3210780	1.85714	4.00549e-31
Lj3g3v0744710	1.85653	0.0160067
Lj3g3v0139510	1.85443	8.50183e-09
Lj3g3v1528100	1.85374	5.19487e-10
Lj3g3v2054310	1.85272	2.17313e-05
Lj0g3v0079849	1.85261	5.0233e-13
Lj5g3v2291290	1.85207	4.22839e-08
Lj1g3v4819940	1.85195	0.00554448
Lj5g3v2291250	1.84874	4.51198e-07
Lj0g3v0361629	1.84848	0.0111224
Lj0g3v0085309	1.84815	1.39283e-10
Lj1g3v1303760	1.8479	1.41787e-05
Lj3g3v0718310	1.84627	0.0143965
Lj4g3v1474110	1.84537	0.000505061
Lj0g3v0069889	1.84439	5.31304e-06
Lj0g3v0257959	1.84241	9.80636e-06
Lj3g3v2213520	1.84109	3.29746e-15
Lj6g3v1091170	1.84095	1.36432e-18
Lj3g3v0306950	1.84091	1.13676e-05
Lj0g3v0107099	1.83985	1.93604e-09
Lj1g3v2392220	1.83735	0.0107731
Lj0g3v0111359	1.83709	0.0394615
Lj0g3v0212469	1.83623	1.58564e-10
Lj3g3v3087290	1.83614	2.04024e-06
Lj0g3v0237839	1.83476	0.00827088
Lj3g3v1545560	1.83424	6.69386e-20
Lj0g3v0349869	1.83169	0.00037994
Lj2g3v2293740	1.82778	0.0365791
Lj0g3v0187889	1.82691	0.0471383
Lj0g3v0176969	1.82665	1.26927e-12
Lj4g3v2539400	1.8252	0.049983
Lj3g3v2660960	1.82478	4.04787e-05
Lj2g3v1890920	1.82399	6.57401e-07
Lj0g3v0244069	1.82344	0.00335189
Lj3g3v2330780	1.82219	0.0250239
Lj5g3v1889510	1.82164	0.00698396
Lj2g3v3085490	1.82136	1.64035e-11
Lj4g3v0258690	1.82008	6.25468e-07
Lj3g3v3338550	1.81967	3.07568e-24
Lj4g3v1982170	1.81931	4.18166e-05
Lj0g3v0106609	1.81901	4.74704e-11
Lj5g3v2302510	1.81748	1.5412e-11
Lj6g3v1604030	1.8107	0.00216189
Lj4g3v1512580	1.81043	0.000345147
Lj0g3v0281729	1.80985	3.62953e-08
Lj0g3v0331719	1.8096	3.0515e-05
Lj2g3v1599690	1.80767	5.43493e-31
Lj0g3v0058679	1.80638	2.80567e-11
Lj6g3v1137450	1.80461	7.11741e-26
Lj0g3v0057909	1.80367	4.69006e-07
Lj3g3v0270540	1.80041	3.09357e-28
Lj4g3v2214900	1.79975	8.84687e-09
Lj3g3v3376500	1.79759	0.0188174
Lj0g3v0069249	1.79664	3.97459e-16
Lj6g3v0003490	1.79355	3.26228e-07
Lj0g3v0362889	1.79336	6.20959e-05
Lj1g3v0715560	1.79326	0.008466
Lj5g3v0290660	1.79144	0.00622345
Lj6g3v2218900	1.79113	0.000816557
Lj0g3v0290839	1.79102	0.000424282
LjCg3v0013350	1.79034	0.000458745
Lj0g3v0003599	1.79	0.0245971
Lj3g3v0002150	1.78833	0.00105389
Lj0g3v0255159	1.78801	4.56398e-07
Lj3g3v0579140	1.78756	0.000381063
Lj0g3v0132439	1.78646	0.00276039
Lj2g3v1469630	1.78543	4.3168e-10
Lj0g3v0043329	1.78542	6.99611e-05
Lj1g3v2964770	1.78539	0.000567733
Lj0g3v0003709	1.78511	0.000839196
Lj0g3v0153509	1.78358	0.00131417
Lj1g3v2268330	1.78306	9.24295e-05
Lj1g3v4729090	1.78229	0.000150563
Lj0g3v0284579	1.78208	0.0179586
Lj0g3v0268399	1.78039	5.6436e-06
Lj6g3v0635240	1.77991	1.10473e-12
Lj0g3v0073999	1.77967	0.0328629
Lj0g3v0085029	1.77524	3.5141e-05
Lj1g3v2156570	1.77434	0.00149466
Lj3g3v2043290	1.7727	1.188e-17
Lj5g3v1498200	1.7725	5.32414e-07
Lj6g3v2259910	1.77076	0.00633939
Lj3g3v3640300	1.77002	0.0019712
Lj0g3v0020729	1.76843	5.20313e-09
Lj1g3v4580630	1.76794	3.1908e-06
Lj1g3v3438940	1.76711	3.22022e-12
Lj0g3v0326659	1.76663	0.0226673
Lj0g3v0152989	1.76544	8.11513e-08
Lj0g3v0204999	1.7654	4.16092e-08
Lj0g3v0164769	1.76515	4.37052e-05
Lj2g3v2555890	1.7638	0.000514754
Lj0g3v0212309	1.76376	7.40641e-12
Lj2g3v1014180	1.76366	2.65981e-07
Lj2g3v1155420	1.76364	8.59189e-16
Lj1g3v1559010	1.76261	7.63493e-11
Lj0g3v0298969	1.76137	0.00484248
Lj6g3v1931730	1.76051	0.0159623
Lj2g3v1693180	1.75974	1.42489e-05
Lj0g3v0112279	1.75884	1.71385e-10
Lj0g3v0294489	1.75768	0.0174397
Lj4g3v3113380	1.75758	3.95431e-21
Lj0g3v0075349	1.75746	1.20826e-14
Lj5g3v0615000	1.75719	1.15631e-10
Lj3g3v1113600	1.7569	2.88876e-17
Lj0g3v0246539	1.75573	1.88177e-05
Lj0g3v0163649	1.75563	0.0116673
Lj4g3v2800440	1.75543	0.0181338
Lj1g3v1785990	1.75514	8.46027e-12
Lj1g3v3892200	1.75422	0.0422106
Lj1g3v1788420	1.75393	0.000624083
Lj2g3v1468180	1.75357	0.0344202
Lj3g3v2785700	1.75356	5.92186e-19
Lj0g3v0212619	1.75226	0.0135968
Lj1g3v2035290	1.75201	1.84279e-05
Lj2g3v1643230	1.75142	4.60507e-07
Lj0g3v0307649	1.74986	0.0468461
Lj6g3v1984380	1.74725	0.0102373
Lj5g3v1531200	1.74686	9.15072e-15
Lj5g3v2060810	1.74589	0.00191042
Lj4g3v3003920	1.74528	0.0172311
Lj1g3v1787620	1.74514	4.14353e-07
Lj1g3v3754810	1.74464	0.00956064
Lj3g3v0680260	1.74419	1.63103e-08
Lj0g3v0119149	1.74381	8.16177e-13
Lj4g3v0337970	1.74329	0.00123413
Lj5g3v1171170	1.7427	0.000848677
Lj0g3v0041639	1.74078	1.17207e-08
Lj0g3v0111129	1.73875	3.28352e-16
Lj4g3v0338250	1.73845	6.33557e-10
LjMg3v0000890	1.73797	0.000742128
Lj3g3v0823560	1.73708	0.0475703
Lj3g3v2661080	1.73655	2.44892e-11
Lj0g3v0125059	1.73515	0.00024225
Lj0g3v0094969	1.73492	0.044436
Lj0g3v0129179	1.73471	1.6404e-06
Lj4g3v1881800	1.73462	5.69871e-07
Lj0g3v0363249	1.73443	4.19457e-27
Lj1g3v1074630	1.73441	4.74347e-11
Lj0g3v0268789	1.73341	1.65426e-22
Lj1g3v4252320	1.73319	3.84982e-07
Lj0g3v0349939	1.73306	5.83426e-07
Lj0g3v0274849	1.732	1.47883e-10
Lj3g3v2635570	1.73146	0.0497241
Lj5g3v0278020	1.73112	7.19869e-22
Lj1g3v2264820	1.73087	4.20317e-17
Lj2g3v1573100	1.72978	1.4229e-15
Lj5g3v2291450	1.72942	1.24353e-05
Lj1g3v0415910	1.72931	0.000784786
Lj1g3v3641950	1.72905	0.0314236
Lj0g3v0144769	1.7284	0.0250239
Lj0g3v0062359	1.72612	1.60423e-20
Lj1g3v2095640	1.72515	8.8185e-25
Lj5g3v0805250	1.7246	2.02947e-09
Lj1g3v3105120	1.72363	0.0012172
Lj0g3v0076519	1.72269	0.0305936
Lj6g3v1048990	1.7224	0.000223895
Lj2g3v1198850	1.71986	0.0215538
Lj0g3v0043319	1.71824	6.72742e-06
Lj2g3v2099820	1.71798	8.33937e-32
Lj0g3v0240669	1.7173	1.00328e-08
Lj0g3v0322789	1.71686	0.000297049
Lj3g3v1408640	1.71526	2.71897e-18
Lj1g3v3091540	1.71403	0.0353396
Lj4g3v2821260	1.71382	2.08165e-16
Lj5g3v2291270	1.71282	4.34264e-06
Lj6g3v2218650	1.71251	5.65383e-10
Lj0g3v0186579	1.71235	0.0205311
Lj0g3v0165669	1.71203	3.51945e-13
Lj0g3v0161739	1.7112	7.3384e-10
Lj1g3v3974990	1.71087	8.77551e-07
Lj0g3v0055039	1.70965	0.0106735
Lj4g3v0768690	1.70884	0.0111505
Lj0g3v0079109	1.70868	0.000182679
Lj6g3v1880240	1.70816	6.68078e-26
Lj5g3v0642750	1.70685	7.14133e-06
Lj4g3v1660970	1.70507	3.51773e-12
Lj1g3v3268800	1.70434	3.03574e-07
Lj1g3v3330480	1.7039	0.00104276
Lj0g3v0092229	1.70284	0.0298093
Lj6g3v0485160	1.70268	0.00043674
Lj0g3v0157729	1.70148	3.57411e-21
Lj0g3v0260539	1.70143	4.55085e-07
Lj0g3v0249409	1.70035	0.0292247
Lj1g3v2938410	1.69922	0.0125393
Lj3g3v3338270	1.69709	1.06773e-09
Lj0g3v0305709	1.69706	0.0265136
Lj1g3v1786370	1.69692	4.15611e-06
Lj1g3v4717440	1.69663	3.38769e-22
Lj3g3v3513650	1.69634	5.53216e-15
Lj5g3v0529410	1.69633	4.92826e-31
Lj0g3v0057899	1.6948	0.000119946
Lj5g3v2302520	1.69317	4.27316e-09
Lj1g3v0808640	1.69293	0.00311868
Lj0g3v0332819	1.69164	0.000170951
Lj4g3v1411040	1.69163	4.97987e-33
Lj1g3v4302190	1.69142	4.45005e-07
Lj2g3v1414930	1.69141	2.7838e-05
Lj4g3v3003910	1.69042	4.64906e-15
Lj0g3v0125049	1.69007	1.22722e-05
Lj5g3v2302680	1.68931	0.00137347
Lj3g3v2807970	1.68889	2.1184e-08
Lj0g3v0193309	1.68882	0.0278211
Lj2g3v1389180	1.68867	8.17012e-12
Lj3g3v2923170	1.68826	4.39706e-06
Lj2g3v0662740	1.68728	3.17319e-11
Lj2g3v1280030	1.68658	1.24904e-05
Lj0g3v0110199	1.68442	0.0449137
Lj6g3v1995830	1.68373	2.19742e-10
Lj1g3v4994140	1.68365	1.12585e-07
Lj0g3v0089819	1.68325	2.26295e-05
Lj5g3v1955280	1.68106	3.78205e-17
Lj0g3v0360049	1.68056	0.00023448
Lj0g3v0263899	1.68054	0.0003824
Lj1g3v3902830	1.68017	1.67427e-10
Lj5g3v1955120	1.68001	3.69051e-12
Lj3g3v0462120	1.67997	0.000670566
Lj0g3v0085319	1.67993	3.295e-05
Lj3g3v3408010	1.6796	0.0299775
Lj0g3v0315519	1.67902	2.34491e-10
Lj0g3v0159209	1.67858	0.0445772
Lj1g3v1930260	1.67838	4.32485e-05
Lj3g3v0462380	1.67825	0.000756207
Lj4g3v0486250	1.67633	6.84786e-09
Lj6g3v2275140	1.67327	0.0269886
Lj3g3v0824640	1.67293	1.69437e-07
Lj1g3v4449230	1.672	6.69404e-11
Lj5g3v1955590	1.67186	1.94745e-11
Lj1g3v2268470	1.67058	0.000189606
Lj1g3v3315200	1.67004	0.0002252
Lj0g3v0215839	1.66979	1.36663e-15
Lj2g3v1984090	1.66869	1.50019e-11
Lj0g3v0132459	1.66534	6.0553e-23
Lj3g3v1048870	1.66424	3.63063e-37
Lj0g3v0308209	1.66322	0.00168319
Lj2g3v2748820	1.66293	0.000599366
Lj5g3v0144430	1.66245	0.000198203
Lj0g3v0168489	1.66232	0.000212027
Lj5g3v1949680	1.66217	6.4126e-07
Lj0g3v0308409	1.66146	2.83325e-07
Lj0g3v0079009	1.66143	7.15876e-11
Lj0g3v0112839	1.66094	4.20616e-11
Lj0g3v0147749	1.66094	0.0182092
Lj0g3v0208599	1.66076	5.26258e-07
Lj6g3v0423710	1.66026	0.000675745
Lj3g3v2836400	1.65975	2.99233e-05
Lj0g3v0362709	1.65832	1.45411e-06
Lj0g3v0001899	1.65814	0.00206847
Lj2g3v1155540	1.65774	3.60615e-30
Lj3g3v0273610	1.65719	5.26416e-26
Lj3g3v0883690	1.65619	8.24424e-27
Lj6g3v1917170	1.65596	1.27386e-07
Lj0g3v0054469	1.65585	3.11066e-32
Lj0g3v0344829	1.65076	8.59258e-23
Lj5g3v1864530	1.65043	3.26389e-25
Lj0g3v0215579	1.64921	0.00100212
Lj0g3v0230109	1.64893	0.0363188
Lj4g3v2119290	1.64719	3.29401e-08
Lj3g3v1204550	1.64628	2.8584e-16
Lj1g3v4433160	1.64621	0.000511137
Lj0g3v0068209	1.64601	1.27897e-10
Lj0g3v0226079	1.64478	1.96262e-07
Lj5g3v2183890	1.64447	8.48414e-15
Lj5g3v0805280	1.64366	0.000480223
Lj1g3v4820020	1.64348	1.57089e-15
Lj4g3v3014350	1.64272	0.0398592
Lj3g3v2661040	1.64236	1.09721e-07
Lj5g3v0659340	1.64134	6.24485e-26
Lj5g3v1955100	1.64111	1.54145e-09
Lj0g3v0198379	1.64044	0.0174735
Lj2g3v3022830	1.64036	3.83951e-12
Lj4g3v2122850	1.6395	4.55635e-05
Lj4g3v2003030	1.63792	3.2642e-18
Lj4g3v0537670	1.63741	1.65013e-05
Lj0g3v0312129	1.63725	8.10725e-05
Lj6g3v2168620	1.63636	9.29028e-06
Lj2g3v2001360	1.63534	3.0343e-12
Lj3g3v3261490	1.63509	2.13653e-05
Lj4g3v3042720	1.63309	6.50292e-05
Lj4g3v3093850	1.63242	0.000314252
Lj4g3v2081480	1.63223	0.00117666
Lj3g3v1016590	1.63218	0.000212272
Lj0g3v0060819	1.62836	0.0383257
Lj6g3v0183940	1.62806	0.0352084
Lj6g3v1412740	1.62806	0.0012521
Lj3g3v3611560	1.6276	3.05785e-05
Lj3g3v0965860	1.62742	1.0802e-05
Lj0g3v0205889	1.62617	1.5363e-20
Lj4g3v0279770	1.62533	6.60963e-23
Lj0g3v0099909	1.62521	1.05222e-13
Lj0g3v0181429	1.62485	5.05174e-21
Lj0g3v0234389	1.62455	6.95858e-05
Lj3g3v2986090	1.6242	0.000173383
Lj4g3v3114960	1.62387	0.000725877
Lj4g3v0537690	1.62305	1.47612e-06
Lj2g3v1965100	1.62243	0.00339496
Lj2g3v1119550	1.62207	0.000497313
Lj6g3v2006420	1.62144	0.000821928
Lj3g3v1670380	1.62143	2.63284e-21
Lj0g3v0078909	1.62064	0.000216759
Lj3g3v2661050	1.61999	1.02134e-09
Lj6g3v0920720	1.61725	0.0453795
Lj5g3v2302530	1.61554	8.10687e-09
Lj6g3v1904470	1.61545	0.0240068
Lj0g3v0069149	1.61484	0.00269307
Lj2g3v1693170	1.61456	0.0302521
Lj2g3v0916200	1.61091	7.6288e-06
Lj0g3v0293459	1.61047	1.13333e-13
Lj1g3v3478240	1.61043	1.17207e-08
Lj6g3v2019710	1.60939	6.33767e-07
Lj0g3v0069389	1.60906	8.16555e-08
Lj2g3v1986450	1.60868	1.35082e-12
Lj0g3v0108469	1.60829	0.00805423
Lj5g3v0255750	1.60686	0.011186
Lj3g3v0680270	1.6058	1.17853e-13
Lj0g3v0265119	1.60579	0.00328495
Lj5g3v2292500	1.60487	5.33313e-13
Lj5g3v2291140	1.60483	1.71695e-12
Lj5g3v1955660	1.60452	2.30193e-05
Lj0g3v0137079	1.6043	7.99285e-07
LjCg3v0010710	1.60388	0.000548284
Lj6g3v1177370	1.60334	4.46797e-16
Lj2g3v1984830	1.6031	0.0438909
Lj0g3v0197699	1.60203	0.000309119
Lj6g3v2156520	1.60165	2.50997e-21
Lj0g3v0343499	1.60149	0.00156485
Lj2g3v1890950	1.60069	1.49357e-13
Lj6g3v2193560	1.60032	6.85065e-10
Lj4g3v1957770	1.59971	3.43977e-11
Lj0g3v0050319	1.59937	0.0490161
Lj1g3v3313170	1.59905	2.26412e-11
Lj0g3v0139389	1.59772	1.43446e-07
Lj0g3v0113909	1.59698	0.00332905
Lj0g3v0248749	1.59646	3.94067e-07
Lj0g3v0171439	1.59563	1.31075e-07
Lj1g3v3975010	1.59547	1.22881e-08
Lj0g3v0337539	1.59539	0.0117852
Lj0g3v0033019	1.59506	2.47921e-06
Lj0g3v0105229	1.59473	0.00030054
Lj0g3v0275229	1.5946	0.00294952
Lj1g3v4446640	1.59223	0.00503951
Lj0g3v0216969	1.59215	4.23402e-13
Lj1g3v2215380	1.59065	0.0434428
Lj4g3v2379450	1.59013	0.000360457
Lj0g3v0212679	1.59006	0.000133568
Lj3g3v2693100	1.58978	1.17034e-10
Lj6g3v1887790	1.58964	0.00568516
Lj1g3v1442800	1.58902	1.95218e-07
Lj0g3v0073889	1.58861	2.55535e-08
Lj1g3v3596010	1.58836	9.5984e-08
Lj0g3v0050849	1.58833	0.00662759
Lj0g3v0162439	1.58825	1.83546e-22
Lj1g3v4753230	1.5875	7.89807e-06
Lj0g3v0056439	1.58614	0.00314195
Lj4g3v0486190	1.58585	3.90975e-16
Lj4g3v0153910	1.58567	1.57133e-06
Lj1g3v4863120	1.58549	3.12062e-15
Lj0g3v0290099	1.58475	0.0414144
LjMg3v0000120	1.58409	0.000216931
Lj0g3v0328149	1.58386	1.06764e-11
Lj3g3v3513540	1.58367	1.08614e-06
LjCg3v0013400	1.58362	0.00192269
Lj2g3v0661450	1.58353	0.00268511
Lj0g3v0274359	1.58259	0.0431526
Lj3g3v3525960	1.5818	0.00375883
Lj0g3v0212699	1.58087	9.74121e-06
Lj4g3v3014450	1.57946	4.61885e-07
Lj0g3v0054479	1.57935	7.75563e-33
Lj0g3v0310529	1.57865	5.42913e-06
Lj0g3v0249179	1.57707	0.0468483
Lj0g3v0129209	1.57701	5.64073e-06
Lj0g3v0188549	1.57683	0.00905749
Lj0g3v0006579	1.5721	0.00663466
Lj0g3v0201169	1.57193	0.00698684
Lj2g3v1389190	1.57167	1.12281e-20
Lj3g3v0461620	1.57159	1.21647e-06
Lj2g3v0913110	1.57154	2.92255e-07
Lj0g3v0087429	1.57053	0.00640655
Lj6g3v1995820	1.57041	3.45644e-24
Lj2g3v1968170	1.5701	1.1893e-06
Lj5g3v1498220	1.56983	1.62877e-14
Lj5g3v0614610	1.56978	1.81718e-06
Lj0g3v0199549	1.56976	0.000327288
Lj0g3v0162099	1.56951	1.01474e-06
Lj3g3v0755400	1.56936	1.16951e-06
Lj0g3v0090109	1.56738	0.0223557
Lj5g3v2193970	1.5663	0.000538216
Lj5g3v1949660	1.56616	0.00016108
Lj2g3v2843470	1.56601	0.00137905
Lj5g3v1514670	1.5653	3.58315e-28
Lj0g3v0104979	1.56521	0.00563085
Lj1g3v2138370	1.56467	7.26176e-07
Lj1g3v1991810	1.56461	4.75551e-07
Lj1g3v3330440	1.56339	3.95816e-06
Lj5g3v1499410	1.56306	2.13691e-08
Lj0g3v0236989	1.56285	4.01307e-17
Lj0g3v0050799	1.56172	0.00117145
Lj0g3v0003589	1.56152	0.000474974
Lj4g3v1389120	1.56019	5.29962e-26
Lj4g3v0151550	1.56014	6.76678e-09
Lj4g3v1389250	1.5595	6.27178e-16
Lj0g3v0165119	1.55891	1.05564e-05
Lj6g3v0484100	1.55785	0.0020749
Lj3g3v3338260	1.55719	9.95937e-06
Lj0g3v0063859	1.55668	1.40812e-06
Lj5g3v0402730	1.55618	3.79475e-06
Lj6g3v0779870	1.55537	6.50392e-11
Lj6g3v2218790	1.555	4.47394e-05
Lj5g3v2291160	1.55405	0.0126488
Lj5g3v2291130	1.55349	9.75193e-18
Lj4g3v1218370	1.55272	1.35621e-11
Lj3g3v1182430	1.55166	1.94035e-08
Lj3g3v0742540	1.55087	0.0132283
Lj1g3v2546260	1.55021	2.21348e-05
Lj3g3v0461970	1.54958	2.58886e-14
Lj1g3v4718630	1.54917	9.42914e-05
Lj5g3v2302470	1.54831	9.52842e-06
Lj1g3v1525900	1.54816	1.91085e-18
Lj1g3v4604350	1.54767	0.00332122
Lj0g3v0312089	1.54752	0.000319335
Lj0g3v0015829	1.54673	0.00676501
Lj1g3v2581180	1.54576	4.74971e-14
Lj0g3v0332829	1.54463	0.0438747
Lj6g3v1028660	1.54434	3.02125e-13
Lj3g3v0662790	1.5437	6.63232e-11
Lj2g3v0690310	1.54251	9.89815e-06
Lj3g3v0755460	1.54206	0.00451905
Lj3g3v1114700	1.54173	2.53817e-12
Lj4g3v2918700	1.54108	0.0154821
Lj3g3v0306930	1.54106	0.000870303
Lj5g3v0612040	1.54023	0.0357861
Lj1g3v1650120	1.54006	6.06635e-12
Lj3g3v3081260	1.53966	1.86889e-31
Lj3g3v0614820	1.5396	1.14128e-07
Lj1g3v4205480	1.53796	0.027269
Lj1g3v4129310	1.53681	0.0054094
Lj2g3v0917360	1.53671	5.64036e-07
Lj4g3v2263980	1.53654	0.000125914
Lj3g3v3441340	1.53626	0.0287608
Lj0g3v0327449	1.53623	0.0020961
Lj3g3v3386760	1.53565	3.51591e-14
Lj3g3v1929800	1.53564	0.000620393
Lj0g3v0141809	1.53527	0.000149411
Lj0g3v0022169	1.53512	2.50473e-18
Lj0g3v0156259	1.53509	0.0297737
Lj2g3v0917330	1.5347	0.00521155
Lj0g3v0259359	1.53465	2.58828e-05
Lj0g3v0092559	1.53458	0.0385252
Lj2g3v1915600	1.53363	6.11496e-05
Lj6g3v1513540	1.5335	7.57633e-06
Lj3g3v2388700	1.53326	8.10394e-18
Lj0g3v0003549	1.53305	0.00337842
Lj5g3v2288510	1.53222	0.00012142
Lj3g3v0462240	1.53211	0.0231655
Lj0g3v0164299	1.53207	0.00045224
Lj3g3v3617820	1.53203	0.000420665
Lj2g3v1537390	1.53145	2.78076e-09
Lj3g3v1718900	1.53013	4.29232e-06
Lj4g3v0975570	1.52971	8.21768e-19
Lj3g3v0821100	1.52959	7.3864e-11
Lj0g3v0239559	1.52907	0.000904194
Lj1g3v3391170	1.52906	0.00521498
Lj5g3v2291120	1.52836	1.72045e-08
Lj0g3v0059679	1.52642	8.49572e-12
Lj1g3v4372220	1.52638	5.96351e-11
Lj1g3v4435440	1.52637	1.54631e-07
Lj0g3v0092479	1.52613	0.00118865
Lj4g3v0924510	1.5261	0.000114179
Lj5g3v2027220	1.52454	0.021732
Lj5g3v0529330	1.52436	1.68913e-14
Lj0g3v0016389	1.5237	4.05935e-09
Lj0g3v0078599	1.52288	1.135e-10
Lj3g3v0270520	1.52205	5.14151e-14
Lj0g3v0129059	1.52119	3.29362e-13
Lj0g3v0090059	1.52079	1.14107e-17
Lj5g3v0614810	1.51941	0.0297401
Lj0g3v0150329	1.51935	0.000154914
Lj5g3v1853260	1.51927	2.39557e-16
Lj0g3v0203419	1.51926	3.01457e-11
Lj4g3v2215040	1.51827	3.89134e-17
Lj0g3v0065729	1.5172	7.63837e-10
Lj4g3v0685360	1.51681	3.70373e-08
Lj3g3v1408630	1.51681	1.68061e-14
Lj0g3v0112609	1.51662	0.00319302
Lj0g3v0341169	1.5166	0.00311542
Lj0g3v0241679	1.51652	0.000713516
Lj0g3v0332809	1.51558	0.00056899
Lj3g3v2575620	1.51465	1.53237e-05
Lj0g3v0091599	1.51452	1.2063e-16
Lj0g3v0355709	1.51441	5.44214e-06
Lj1g3v1318330	1.51418	0.0251155
Lj2g3v3164060	1.51287	8.10394e-18
Lj1g3v4554560	1.51243	2.80696e-05
Lj5g3v1327750	1.51221	7.95484e-15
Lj1g3v1442750	1.51219	0.000451707
Lj3g3v3189660	1.51055	8.58298e-06
Lj2g3v2376960	1.50907	0.00795923
Lj5g3v1536590	1.50821	5.94353e-06
Lj0g3v0215059	1.50776	0.000825595
Lj1g3v3641930	1.50664	0.00186228
Lj2g3v1691110	1.50621	0.0319637
Lj4g3v2704720	1.50613	0.0140517
Lj3g3v1297020	1.50603	1.06013e-07
Lj0g3v0307049	1.50589	0.0232511
Lj2g3v0879000	1.50564	1.66401e-13
Lj3g3v3556010	1.50411	7.56106e-05
Lj1g3v3022360	1.50273	0.000532813
Lj4g3v1909910	1.50118	0.0398849
Lj2g3v1758530	1.50084	1.05132e-05
Lj5g3v0586520	1.49867	0.0101766
Lj0g3v0258629	1.49854	7.15409e-08
Lj0g3v0166269	1.49837	0.0208799
Lj0g3v0222039	1.49827	5.60789e-05
Lj1g3v4012900	1.49823	4.73885e-05
Lj4g3v2068350	1.49724	1.2937e-09
Lj6g3v1849480	1.49713	7.79534e-12
Lj0g3v0057949	1.49706	0.00771148
Lj0g3v0302929	1.49694	0.0295504
Lj1g3v3317390	1.49662	0.00373862
Lj1g3v4048440	1.49631	7.85761e-25
Lj6g3v2085680	1.49625	6.20538e-09
Lj0g3v0247879	1.49624	2.04366e-05
Lj1g3v1888500	1.49568	2.62561e-09
Lj0g3v0322929	1.49338	0.000478194
Lj1g3v4729080	1.49333	0.00196474
Lj0g3v0057079	1.49233	9.88841e-07
Lj3g3v3579350	1.49169	3.37016e-09
Lj5g3v2057290	1.49158	0.000146615
Lj1g3v3477170	1.49121	0.0389992
Lj0g3v0341669	1.49032	1.08594e-11
Lj5g3v2302790	1.48877	3.5028e-05
Lj0g3v0213489	1.48858	0.00763177
Lj4g3v2754180	1.48694	8.14665e-06
Lj1g3v4435390	1.48643	1.57671e-09
Lj0g3v0324919	1.48602	0.00430898
Lj6g3v0156170	1.48577	1.59762e-15
Lj6g3v2134270	1.48569	0.00260773
Lj0g3v0232259	1.48559	5.00114e-05
Lj5g3v2220310	1.48497	0.00476207
Lj5g3v0107120	1.48198	6.77647e-13
Lj0g3v0036489	1.48132	8.471e-06
Lj5g3v1452230	1.4793	1.12143e-11
Lj3g3v0429690	1.47885	0.00592995
Lj5g3v1427910	1.47878	0.000689486
Lj4g3v3014200	1.478	4.76869e-16
Lj3g3v0306920	1.47758	0.00313201
Lj3g3v2661100	1.47741	0.00264861
Lj3g3v1063700	1.4774	5.01312e-11
Lj3g3v0614810	1.47641	5.57265e-05
Lj0g3v0314649	1.476	2.39557e-16
LjCg3v0010690	1.47596	0.000816254
Lj3g3v3043320	1.4759	0.0025654
Lj0g3v0180539	1.47519	0.0350216
Lj1g3v0051010	1.47426	0.00347066
Lj0g3v0285709	1.47392	0.0112961
Lj0g3v0097879	1.47331	0.00591037
Lj4g3v0340700	1.47293	8.62117e-14
Lj0g3v0093829	1.4726	0.0192393
Lj4g3v2604500	1.4725	1.44062e-22
Lj0g3v0282239	1.47246	5.04523e-09
Lj1g3v3458800	1.4719	0.000117564
Lj3g3v0461420	1.47167	6.21845e-05
Lj0g3v0088279	1.47142	1.28969e-09
Lj0g3v0292149	1.47103	4.92571e-05
Lj1g3v3330490	1.4705	1.97831e-08
Lj2g3v2560080	1.47014	0.00119621
Lj4g3v1972120	1.46852	0.0314369
Lj2g3v1979630	1.46782	0.0217888
Lj6g3v1722680	1.46778	7.57417e-05
Lj2g3v0690240	1.4675	2.2676e-09
Lj5g3v2244890	1.46731	0.0197559
Lj0g3v0352289	1.46588	2.19448e-23
Lj3g3v0825010	1.46575	3.42042e-08
Lj0g3v0358309	1.46557	1.27606e-05
Lj4g3v0462590	1.46512	1.24107e-14
Lj3g3v2661090	1.46482	9.69921e-10
Lj2g3v1014320	1.46466	7.64743e-17
Lj1g3v1316940	1.46408	0.000129752
Lj3g3v1556590	1.46318	1.53069e-07
Lj5g3v0805270	1.46291	4.17872e-07
Lj1g3v4764220	1.46247	0.000420665
Lj1g3v4969960	1.46228	1.68243e-07
Lj0g3v0084179	1.46139	4.72595e-05
Lj0g3v0008599	1.46011	0.000328063
Lj5g3v1015230	1.45771	0.0206502
Lj1g3v2582250	1.45683	5.75412e-07
Lj4g3v3114730	1.45654	2.28088e-07
Lj0g3v0138869	1.4556	0.000715498
Lj1g3v4579100	1.45522	1.91505e-10
Lj0g3v0277609	1.4548	0.00374464
Lj1g3v1290340	1.45336	1.85729e-06
Lj5g3v2169400	1.45273	3.58634e-24
Lj0g3v0205669	1.45161	0.0185151
Lj1g3v4139340	1.45156	1.66634e-06
Lj0g3v0251549	1.45101	1.62858e-05
Lj3g3v0662780	1.45074	6.2687e-10
Lj5g3v0308500	1.45045	4.0942e-11
Lj1g3v2155550	1.44991	0.00115073
Lj0g3v0190579	1.44933	0.00940396
Lj0g3v0054299	1.449	6.14616e-06
Lj0g3v0078899	1.44872	1.18898e-05
Lj4g3v0200110	1.44859	0.0424265
Lj4g3v0684270	1.44824	1.21466e-09
Lj1g3v4594340	1.44718	0.00368753
Lj0g3v0245429	1.44664	0.0122505
Lj6g3v0524040	1.44642	2.014e-11
Lj2g3v1550160	1.44639	4.37328e-13
Lj1g3v4093440	1.44625	5.22427e-14
LjCg3v0000060	1.44581	4.61323e-06
Lj0g3v0274529	1.44548	0.000155737
Lj1g3v2834940	1.44238	1.07707e-08
Lj1g3v2582300	1.44205	1.62863e-07
Lj0g3v0345269	1.44204	1.61673e-09
Lj0g3v0203209	1.44149	0.0384352
Lj1g3v4862830	1.44109	0.0416947
Lj2g3v1402710	1.44096	1.32429e-06
Lj3g3v3639680	1.4406	4.45188e-06
Lj1g3v4014000	1.4402	1.42388e-26
Lj6g3v2133230	1.43976	4.61568e-15
Lj0g3v0062569	1.43959	0.0109966
Lj3g3v1475860	1.43924	2.55045e-08
Lj0g3v0159039	1.43891	4.89514e-07
Lj1g3v1809930	1.43885	0.000218669
Lj5g3v1955090	1.43868	2.96286e-08
Lj0g3v0193249	1.4385	8.7764e-14
Lj0g3v0016399	1.43805	1.59702e-06
Lj1g3v4079410	1.43738	6.86838e-19
Lj2g3v2459310	1.43706	4.35953e-09
Lj0g3v0041729	1.43452	0.00175218
Lj0g3v0170789	1.43403	0.0149092
Lj2g3v0661460	1.43328	0.00341307
Lj6g3v0751050	1.43267	0.000561284
Lj0g3v0276039	1.43238	0.000165736
Lj3g3v3155110	1.43197	0.0388998
Lj1g3v3330230	1.43162	7.60642e-08
Lj0g3v0074669	1.43155	0.00138191
Lj3g3v0826110	1.43154	1.21221e-09
Lj0g3v0266019	1.43081	0.00197932
Lj1g3v4693090	1.43032	2.66891e-06
LjCg3v0013390	1.42987	0.00941934
Lj2g3v0179290	1.42941	4.03558e-09
Lj3g3v0423750	1.42803	1.37146e-08
Lj0g3v0312139	1.4261	0.00733818
Lj6g3v0108690	1.42605	9.2502e-05
Lj1g3v3182330	1.42565	0.0180286
Lj0g3v0122109	1.42452	3.67507e-21
Lj5g3v0998680	1.42376	5.63212e-05
Lj0g3v0119139	1.4231	3.83204e-08
Lj0g3v0188689	1.42233	0.0305618
Lj2g3v1378940	1.42169	0.000114302
Lj4g3v1073640	1.42148	0.000290098
Lj5g3v2223370	1.42147	6.39263e-08
Lj5g3v1207990	1.42114	0.00083062
Lj6g3v1093320	1.42071	3.41351e-05
Lj2g3v0690180	1.42054	2.35011e-18
Lj5g3v0279150	1.42013	4.35953e-09
Lj0g3v0355739	1.42003	9.42239e-07
Lj4g3v3114400	1.41991	5.72019e-18
Lj4g3v2949910	1.41947	4.56959e-06
Lj2g3v2051170	1.41925	4.74176e-17
Lj6g3v0779860	1.41914	0.00670666
Lj4g3v2754190	1.41909	6.63095e-06
Lj0g3v0157689	1.41892	2.84524e-20
Lj4g3v2692350	1.41812	2.48203e-19
Lj0g3v0185319	1.41717	1.32988e-10
Lj4g3v2604800	1.41665	5.59252e-05
Lj0g3v0225359	1.41657	0.000600182
Lj0g3v0349999	1.41632	0.017223
Lj3g3v1378010	1.41605	0.00055494
Lj3g3v1931840	1.41571	0.00101518
Lj5g3v2133740	1.41524	7.89806e-13
Lj0g3v0158429	1.41493	0.00435019
Lj0g3v0084709	1.41473	0.00347815
Lj4g3v3015020	1.41277	1.44438e-14
Lj1g3v3023780	1.41249	1.99925e-05
Lj3g3v2718810	1.4124	8.81846e-06
Lj2g3v2087680	1.41226	0.0177375
Lj1g3v3729390	1.41119	0.0423257
Lj0g3v0192519	1.41118	7.71182e-15
Lj5g3v2302440	1.41054	0.00501659
Lj4g3v2655220	1.40992	9.58107e-06
Lj0g3v0330389	1.40953	0.00387225
Lj1g3v0841410	1.40944	4.26787e-19
Lj0g3v0214319	1.40942	0.0041606
Lj0g3v0293729	1.40933	1.32171e-07
Lj0g3v0295119	1.40904	0.0405415
Lj4g3v2526040	1.40867	0.000438571
Lj0g3v0139329	1.40853	4.71645e-14
Lj1g3v4593280	1.40751	6.43731e-06
Lj4g3v0338300	1.40748	0.00272211
Lj0g3v0161519	1.40699	3.72647e-13
Lj4g3v0571920	1.40634	0.000195356
Lj3g3v3553970	1.40628	5.27179e-18
Lj0g3v0066679	1.40626	0.0222303
Lj0g3v0332849	1.40607	0.0050268
Lj0g3v0322519	1.406	0.0447106
Lj0g3v0263879	1.40582	0.0195073
Lj4g3v3114830	1.40437	0.0200025
Lj3g3v0424210	1.40434	0.0233433
Lj4g3v2268720	1.40399	1.00548e-10
Lj2g3v1734780	1.40351	2.43232e-07
Lj5g3v1498330	1.40323	0.0218344
Lj1g3v3641920	1.40288	7.55044e-09
Lj6g3v0925900	1.40281	9.86564e-06
Lj1g3v5031320	1.40263	0.000840225
Lj5g3v0611970	1.40223	7.79923e-12
Lj0g3v0169339	1.40217	7.2706e-07
Lj4g3v2139950	1.4017	0.0262387
Lj0g3v0202419	1.40118	0.0129893
Lj0g3v0036519	1.40096	1.019e-06
Lj0g3v0319359	1.40085	3.32618e-13
Lj4g3v1614610	1.40044	3.64741e-10
Lj0g3v0309319	1.4002	0.00695097
Lj0g3v0094309	1.39967	6.49159e-07
Lj3g3v1603960	1.39939	0.021023
Lj0g3v0259639	1.39906	0.0440699
Lj0g3v0078459	1.39866	0.000329114
Lj1g3v1584680	1.39798	1.1856e-06
Lj1g3v1968360	1.39715	0.00969465
Lj3g3v3188510	1.39667	3.23085e-14
Lj6g3v1642220	1.39605	7.36728e-13
Lj0g3v0170179	1.39486	0.029475
Lj1g3v1785980	1.39453	8.10546e-08
Lj1g3v3182240	1.39297	1.02361e-13
Lj1g3v3221300	1.39296	0.0478972
Lj3g3v2811140	1.39243	0.00301354
Lj1g3v3388970	1.3918	9.37603e-09
Lj1g3v0318000	1.39094	0.00208276
Lj1g3v3328950	1.39078	4.43214e-07
Lj0g3v0088269	1.39066	1.76911e-10
Lj3g3v0708190	1.39049	0.00523862
Lj6g3v0818970	1.39044	1.56082e-06
Lj1g3v4431070	1.39033	0.0348593
Lj0g3v0291739	1.39001	3.7947e-07
Lj5g3v2302540	1.38982	9.16211e-05
Lj0g3v0058439	1.38969	9.04295e-09
Lj0g3v0324939	1.38939	1.86804e-14
Lj0g3v0060729	1.38912	2.32395e-07
Lj3g3v1294610	1.38886	5.30469e-14
Lj0g3v0334799	1.38884	4.28756e-09
Lj0g3v0304679	1.38847	1.08114e-05
Lj0g3v0228359	1.38828	8.08935e-09
Lj2g3v1536270	1.38773	0.000181605
Lj5g3v0108170	1.38748	0.00110368
Lj3g3v3032110	1.38728	6.42608e-12
Lj2g3v0177200	1.38623	0.0462065
Lj4g3v0338090	1.38592	1.14063e-05
Lj4g3v2120570	1.38584	0.0106807
Lj3g3v3338290	1.38547	1.20999e-09
Lj0g3v0246409	1.38456	8.29431e-16
Lj1g3v1649020	1.38417	0.0104083
Lj0g3v0212709	1.384	0.00647579
Lj0g3v0212519	1.38367	4.79535e-09
Lj4g3v3002670	1.38321	3.32263e-10
Lj0g3v0340919	1.383	2.00705e-05
Lj0g3v0272389	1.38277	1.01969e-12
Lj3g3v0581170	1.38259	1.78486e-08
Lj2g3v1468080	1.38161	4.76462e-09
Lj1g3v2157670	1.38159	6.68527e-05
Lj6g3v1371860	1.38084	6.33567e-06
Lj5g3v2291110	1.38048	7.39221e-12
Lj3g3v3033270	1.38047	5.6603e-05
Lj0g3v0330539	1.38046	7.09099e-11
Lj1g3v1290390	1.38039	0.00071382
Lj0g3v0126059	1.38027	8.20156e-05
Lj4g3v0962160	1.37996	0.0388572
Lj5g3v2297880	1.37975	5.19682e-08
Lj1g3v1442810	1.37947	1.65667e-14
Lj3g3v2910760	1.37916	0.00262842
Lj0g3v0154509	1.37773	1.68834e-06
Lj0g3v0109989	1.37773	0.00203966
Lj4g3v0537680	1.37723	8.92213e-05
Lj1g3v4694410	1.37707	1.64318e-22
Lj6g3v1574610	1.37706	0.00716906
Lj1g3v4703000	1.37683	8.38008e-09
Lj2g3v3339460	1.37408	0.000825099
Lj5g3v0804090	1.37269	2.72825e-09
Lj1g3v0244560	1.3725	0.00574981
Lj4g3v1881820	1.37187	0.0212962
Lj5g3v0614800	1.37167	0.0340563
Lj4g3v0643660	1.37166	0.0124092
Lj6g3v0410520	1.37161	3.74246e-07
Lj4g3v2665250	1.37108	1.63878e-22
Lj4g3v0435290	1.37043	0.0227668
Lj0g3v0061899	1.37013	1.55727e-06
Lj3g3v0012310	1.36993	2.11249e-05
Lj4g3v2704650	1.36988	0.000377077
Lj1g3v0050930	1.36939	2.9441e-17
Lj0g3v0243789	1.36876	0.0116671
Lj3g3v0883700	1.3686	0.030415
Lj2g3v3209740	1.36853	2.81125e-12
Lj0g3v0055349	1.36814	1.00028e-08
Lj4g3v2692070	1.3677	1.17013e-15
Lj5g3v0495890	1.36741	0.000113177
Lj1g3v1966190	1.36691	0.0425796
Lj4g3v1287300	1.36662	2.27056e-08
Lj2g3v0914620	1.36642	0.00869839
Lj3g3v1789020	1.3664	2.89681e-07
Lj5g3v2302600	1.36636	0.0468461
Lj6g3v0528570	1.36634	5.54571e-14
Lj5g3v2292560	1.36621	0.0251623
Lj3g3v3440320	1.3662	2.56626e-09
Lj5g3v2045540	1.36561	1.04313e-11
Lj0g3v0105109	1.36549	8.07e-21
Lj5g3v2029530	1.36534	0.0215725
Lj6g3v2203710	1.36391	5.41348e-06
Lj2g3v2002980	1.36386	1.01531e-07
Lj0g3v0271849	1.3636	3.27213e-12
Lj6g3v0527180	1.3636	1.81109e-12
Lj0g3v0297919	1.36307	0.0344045
Lj0g3v0149299	1.36288	0.00625168
Lj1g3v0861750	1.36276	0.000166457
Lj3g3v2575530	1.36268	0.0251543
Lj0g3v0231139	1.36261	0.000979427
Lj2g3v3339680	1.3618	1.02326e-06
Lj0g3v0326149	1.36162	1.14722e-20
Lj1g3v4317560	1.36147	1.03542e-05
Lj0g3v0353679	1.36102	3.28553e-07
Lj0g3v0257949	1.36054	0.00577424
Lj0g3v0295759	1.36032	9.6522e-14
Lj4g3v1474090	1.36026	3.48854e-13
Lj2g3v3184280	1.36006	0.00695239
Lj0g3v0069129	1.35994	0.000620393
Lj4g3v1946680	1.359	1.14399e-07
Lj3g3v0549700	1.35841	0.000225613
Lj4g3v0462600	1.35791	2.4247e-14
Lj0g3v0301179	1.35774	1.17048e-05
Lj5g3v1208090	1.35768	7.95323e-09
Lj0g3v0054959	1.35745	0.00252934
Lj4g3v2573830	1.35731	0.00757935
Lj0g3v0350069	1.35714	1.19673e-07
Lj3g3v2118210	1.35698	6.65069e-14
Lj0g3v0128219	1.3565	7.68694e-10
Lj5g3v2292620	1.35615	5.61877e-15
Lj1g3v4862820	1.35608	1.37766e-06
Lj4g3v3111690	1.35598	0.0129829
Lj5g3v1358170	1.35542	4.18844e-20
Lj0g3v0198099	1.35506	0.0330688
Lj0g3v0164439	1.35497	0.0242696
Lj0g3v0167769	1.35494	8.02915e-05
Lj1g3v1356790	1.35392	0.000131333
Lj6g3v2019700	1.35389	0.000212748
Lj5g3v0554400	1.35381	0.00394434
Lj0g3v0332789	1.35381	0.00743146
Lj2g3v2974840	1.35366	0.00668984
Lj5g3v0658280	1.35326	6.35531e-20
Lj4g3v2400810	1.35294	0.0156766
Lj1g3v2038790	1.35277	0.00849037
Lj3g3v2781590	1.35258	5.57162e-07
Lj2g3v3334930	1.35248	0.000297311
Lj3g3v0840550	1.35231	1.74194e-22
Lj1g3v0839140	1.3523	8.56367e-16
Lj4g3v2251430	1.35228	5.22036e-19
Lj3g3v3500060	1.35217	0.000706949
Lj0g3v0050859	1.35173	0.0254921
Lj0g3v0069309	1.35169	0.00178678
Lj5g3v0629140	1.35139	4.3836e-09
Lj1g3v4515780	1.35075	0.000421458
Lj1g3v3008780	1.34988	1.04179e-11
Lj1g3v4129300	1.34921	0.00358358
Lj3g3v2908380	1.34843	0.00161561
Lj1g3v4433170	1.3481	0.00101742
Lj1g3v4718520	1.34798	1.57389e-05
Lj2g3v1705410	1.34761	1.05293e-17
Lj0g3v0073259	1.34758	0.000129456
Lj2g3v3339380	1.34738	4.29318e-14
Lj1g3v3385810	1.34733	5.79814e-14
Lj5g3v0278030	1.34704	0.0061942
Lj0g3v0181279	1.34662	3.74861e-12
Lj6g3v0217180	1.34652	2.4247e-14
Lj3g3v0614830	1.34625	3.92233e-08
Lj0g3v0078579	1.34621	0.00713536
Lj0g3v0333829	1.34583	0.000282824
Lj3g3v0708180	1.34565	0.000886241
Lj0g3v0113899	1.34523	1.51924e-08
Lj2g3v2703350	1.3451	2.51938e-12
Lj4g3v3114360	1.34499	4.81602e-07
Lj0g3v0153039	1.34473	0.0152233
Lj5g3v2298010	1.34421	3.82702e-08
Lj3g3v2909710	1.34409	0.0275622
Lj0g3v0102959	1.34401	4.52036e-06
Lj0g3v0181439	1.34366	5.4956e-06
Lj0g3v0270369	1.34331	0.00320603
Lj0g3v0094539	1.34265	0.0415064
Lj3g3v3617810	1.34255	0.0325064
Lj4g3v3099260	1.34184	5.61081e-12
LjCg3v0000600	1.3418	1.70881e-06
Lj4g3v2691950	1.34123	4.86902e-16
Lj0g3v0083259	1.34051	0.0245932
Lj0g3v0085969	1.33988	3.94831e-05
Lj0g3v0319659	1.33982	0.0484124
Lj6g3v2274750	1.33955	3.84044e-18
Lj4g3v2403200	1.33937	0.00669944
Lj3g3v0895940	1.33926	0.0021573
Lj0g3v0324689	1.33753	0.000377197
Lj2g3v2002410	1.33712	3.6913e-12
Lj1g3v1526180	1.33668	0.00689828
Lj6g3v0896480	1.33663	1.63969e-20
Lj3g3v1543500	1.33591	6.61025e-09
Lj0g3v0332779	1.33563	0.00184569
Lj0g3v0128259	1.33506	0.00488505
Lj4g3v0149330	1.33447	6.24821e-05
Lj2g3v0917310	1.33445	4.88967e-15
Lj1g3v4080580	1.33432	7.35694e-08
Lj1g3v2682540	1.3341	1.68363e-07
Lj1g3v4202380	1.33308	0.000288905
Lj0g3v0297549	1.333	1.64514e-07
Lj6g3v0028830	1.33277	3.27804e-12
Lj0g3v0078619	1.33264	0.0446178
Lj0g3v0064329	1.33237	0.000215877
Lj3g3v3154060	1.3319	7.62224e-14
Lj0g3v0127649	1.33161	1.04957e-07
Lj4g3v2298200	1.33139	0.0227267
Lj0g3v0165619	1.33103	0.000183938
Lj0g3v0271729	1.331	2.71205e-06
Lj0g3v0157809	1.33018	4.2843e-13
Lj0g3v0054619	1.32986	0.00385671
Lj0g3v0315339	1.32816	0.0309982
Lj0g3v0153099	1.32808	0.0221614
Lj4g3v0190030	1.32794	8.95939e-09
Lj5g3v1303370	1.32563	8.79157e-14
Lj5g3v2133800	1.32523	0.000647842
Lj0g3v0180459	1.32489	0.00303571
Lj5g3v2182520	1.32466	0.000101937
Lj2g3v1560810	1.32398	4.14443e-12
Lj1g3v1290330	1.32339	0.000160032
Lj4g3v2655230	1.32331	0.000114581
Lj0g3v0317349	1.32325	0.00417213
Lj2g3v2972750	1.32284	2.10742e-05
Lj1g3v3354040	1.32276	9.54807e-11
Lj1g3v4093430	1.32258	4.64728e-12
Lj0g3v0331159	1.3223	7.59813e-14
Lj6g3v1888020	1.32188	0.00153629
Lj6g3v2274760	1.32165	1.2533e-11
Lj1g3v4081900	1.32089	4.57164e-08
Lj2g3v0136410	1.32054	3.36736e-06
Lj0g3v0203749	1.3202	0.00761389
Lj5g3v2063160	1.31968	7.30792e-17
Lj0g3v0080909	1.3195	0.000423973
Lj1g3v3313160	1.31934	2.15849e-12
Lj5g3v0369990	1.31896	4.52604e-09
Lj3g3v2039990	1.31884	0.000199945
Lj3g3v2517590	1.31869	2.83064e-07
Lj4g3v0412700	1.31852	9.62313e-17
Lj5g3v2292510	1.31805	1.82551e-09
Lj6g3v1931410	1.31535	0.00037013
Lj1g3v3317290	1.3146	0.0142175
Lj6g3v1319710	1.31459	1.64314e-13
Lj4g3v2400820	1.31445	1.45426e-16
Lj3g3v0565000	1.3136	2.09033e-14
Lj0g3v0069139	1.31347	4.82777e-06
Lj0g3v0068949	1.31334	0.01918
Lj0g3v0004109	1.31319	0.010023
Lj2g3v0435490	1.31285	0.0115754
Lj1g3v3594950	1.31282	8.14056e-11
Lj3g3v0323280	1.31199	3.49566e-09
Lj1g3v3137910	1.311	1.93157e-05
Lj0g3v0312069	1.31052	1.20496e-05
Lj4g3v2628750	1.30996	0.00811893
Lj0g3v0202129	1.30995	0.00772975
Lj0g3v0100739	1.30979	2.20595e-20
Lj1g3v3979280	1.30943	7.37102e-14
Lj6g3v1187540	1.30933	0.00205471
Lj6g3v2006180	1.30867	0.0159989
Lj1g3v4875650	1.30864	3.37909e-05
Lj0g3v0214499	1.30677	1.00769e-10
Lj4g3v1107950	1.30676	4.78123e-05
Lj0g3v0337829	1.30494	1.18867e-09
Lj1g3v0114240	1.30458	9.30444e-06
Lj1g3v3835520	1.30438	0.0317346
Lj5g3v0976240	1.3043	3.32056e-17
Lj0g3v0106909	1.30414	0.0309063
Lj6g3v1918320	1.30374	3.76059e-06
Lj1g3v1814300	1.30334	1.36077e-05
Lj0g3v0073239	1.303	0.0299671
Lj0g3v0054839	1.30278	0.0135905
Lj0g3v0285389	1.30273	0.0439735
Lj0g3v0188799	1.30264	0.0215538
Lj4g3v1152920	1.30231	4.58263e-09
Lj4g3v2250190	1.30142	4.98475e-05
Lj1g3v1930270	1.30105	1.00386e-08
Lj0g3v0280859	1.30074	0.0270962
Lj4g3v1561610	1.29917	5.44762e-19
Lj6g3v2258870	1.29887	0.00420871
Lj6g3v1946520	1.29814	0.00073742
Lj3g3v3409060	1.29814	3.5079e-12
Lj1g3v4753240	1.29782	0.00151726
Lj0g3v0342729	1.29667	1.73531e-05
Lj3g3v0765990	1.29653	0.0388998
Lj2g3v1644380	1.29639	0.00832043
Lj5g3v0614600	1.29617	3.02892e-10
Lj2g3v1989080	1.29617	1.29392e-17
Lj2g3v0694680	1.29594	0.00805423
Lj0g3v0227929	1.29581	0.00688513
Lj4g3v3020500	1.29519	4.95343e-09
Lj5g3v2046050	1.29503	7.63616e-10
LjMg3v0000060	1.29432	0.0016701
Lj4g3v2754150	1.29392	0.000182674
Lj0g3v0286489	1.29327	2.38779e-09
Lj3g3v1603850	1.29245	0.0181375
Lj0g3v0250299	1.29215	0.030532
Lj2g3v1985160	1.29203	5.39173e-08
Lj6g3v2171800	1.29173	0.00124121
Lj1g3v3557070	1.29173	6.46366e-08
Lj2g3v1402730	1.29157	5.50361e-08
Lj0g3v0140079	1.29157	0.0021085
Lj2g3v0690120	1.28988	6.87604e-05
Lj1g3v2431850	1.28987	0.0374973
Lj0g3v0055509	1.28962	0.000367424
Lj5g3v2259700	1.28937	0.00022488
Lj6g3v1901340	1.28893	0.0246915
Lj5g3v1415330	1.28869	0.00426185
Lj3g3v2809130	1.28864	6.21491e-05
Lj6g3v2043320	1.28859	0.00013833
Lj1g3v3330350	1.28848	0.0113362
Lj4g3v2704730	1.28818	0.0279214
Lj5g3v1697130	1.28761	8.83966e-09
Lj1g3v4805260	1.28738	3.25024e-18
Lj1g3v0396970	1.28714	7.47555e-15
Lj2g3v1828680	1.28699	1.00953e-06
Lj1g3v1732290	1.28689	3.45524e-05
Lj5g3v2292530	1.28655	3.1787e-13
Lj0g3v0327029	1.28646	7.97991e-05
Lj0g3v0113809	1.2853	0.0227158
Lj0g3v0276739	1.28491	0.000232235
Lj1g3v4554550	1.28444	2.65161e-10
Lj3g3v0826090	1.28441	5.59104e-12
Lj6g3v0433980	1.28415	0.0147948
Lj2g3v3224570	1.2841	0.00149873
Lj0g3v0055259	1.28399	0.00552265
Lj3g3v2736240	1.28372	1.34546e-10
Lj0g3v0149349	1.28368	0.0446329
Lj1g3v2940680	1.28334	0.0343137
Lj3g3v2317950	1.28263	0.000887328
Lj4g3v3002290	1.28241	8.13591e-11
Lj5g3v2240950	1.28227	4.74215e-05
Lj3g3v1408620	1.28224	1.62633e-09
Lj6g3v0001270	1.28203	3.64897e-09
Lj1g3v2942100	1.28199	2.13379e-17
Lj1g3v1290300	1.28177	0.000212706
Lj1g3v0112620	1.281	0.0202106
Lj3g3v0950810	1.28084	0.000956883
Lj5g3v1355070	1.28018	2.43957e-11
Lj2g3v0632110	1.27999	1.69686e-11
Lj3g3v2249330	1.27972	6.74606e-08
Lj2g3v1090840	1.27966	3.97017e-06
Lj3g3v1132340	1.27922	0.00837768
Lj0g3v0059959	1.2791	0.00048012
Lj0g3v0326719	1.27896	3.448e-15
Lj0g3v0301889	1.27865	0.0493386
Lj6g3v1538070	1.2786	3.16584e-08
Lj0g3v0352199	1.27839	0.000689646
Lj3g3v0428960	1.27766	0.000924748
Lj3g3v2061660	1.27757	4.16896e-06
Lj5g3v0122140	1.27668	7.79923e-12
Lj4g3v0120300	1.27646	0.0270615
Lj0g3v0115639	1.27642	0.00906152
Lj4g3v2775590	1.27616	9.80774e-08
Lj1g3v1664450	1.27609	0.00654483
Lj0g3v0216919	1.27591	9.45696e-06
Lj0g3v0343809	1.27456	1.3859e-18
Lj0g3v0073349	1.27439	2.04506e-12
Lj0g3v0240429	1.27421	3.45276e-16
Lj5g3v0585480	1.27401	0.0156869
Lj0g3v0065939	1.27284	6.32466e-13
Lj5g3v0122130	1.2727	9.2274e-06
Lj1g3v3903110	1.27261	5.99711e-20
Lj6g3v1392440	1.27258	4.49713e-06
Lj4g3v1880950	1.27241	5.34441e-14
Lj0g3v0060079	1.27224	0.0104398
Lj5g3v0144410	1.2721	0.000203564
Lj3g3v3336210	1.27188	4.0094e-10
Lj1g3v3754800	1.27174	0.00485671
Lj6g3v0496220	1.27134	9.26243e-06
Lj4g3v2801750	1.27101	0.0156839
Lj0g3v0291479	1.26993	0.00902706
Lj0g3v0191559	1.26966	1.20761e-05
Lj4g3v3014330	1.26938	1.83868e-14
Lj1g3v1989430	1.26884	0.000367485
Lj6g3v1880290	1.26883	0.0130361
Lj6g3v0392210	1.26821	0.0212582
Lj0g3v0132519	1.26811	0.0170401
Lj1g3v1388170	1.26757	1.94397e-17
Lj2g3v3324920	1.26594	1.25275e-11
Lj3g3v1528060	1.26581	0.00871118
Lj1g3v4616540	1.2658	2.1822e-12
Lj0g3v0105319	1.26562	0.000170398
Lj4g3v2742950	1.26561	0.0030281
Lj1g3v4804120	1.26553	0.000330719
Lj4g3v2434840	1.26545	1.19645e-05
Lj0g3v0119529	1.26543	0.0244716
Lj6g3v1742790	1.26504	0.0109398
Lj4g3v1709670	1.2647	1.11847e-07
Lj1g3v0084880	1.26465	9.8463e-11
Lj6g3v2204740	1.26464	4.85294e-13
Lj4g3v3015280	1.26387	9.35059e-06
Lj3g3v2707730	1.26378	2.69551e-10
Lj3g3v2236870	1.26371	3.86495e-06
Lj0g3v0258319	1.26328	0.00122681
Lj2g3v1228820	1.26321	0.00284636
Lj1g3v0293690	1.26302	2.77641e-07
Lj5g3v2240810	1.2624	1.81685e-05
Lj5g3v0670070	1.26159	0.000822591
Lj1g3v4446630	1.26144	0.0174141
Lj3g3v2286530	1.2614	1.47274e-18
Lj4g3v2524930	1.26066	0.00433284
Lj0g3v0151129	1.25963	1.49341e-05
Lj6g3v1880090	1.25957	1.39954e-09
Lj0g3v0091139	1.25955	5.36708e-14
Lj0g3v0153649	1.25942	1.81375e-13
Lj1g3v1514800	1.25942	7.74515e-13
Lj1g3v2835980	1.25894	1.01926e-13
Lj0g3v0339829	1.25829	0.0464682
Lj5g3v1176940	1.25713	4.12858e-11
Lj4g3v3015080	1.25691	3.09156e-16
Lj1g3v3404310	1.25683	1.20142e-05
Lj6g3v1949720	1.25675	1.19424e-12
Lj0g3v0362819	1.25665	0.00247586
Lj2g3v0216900	1.25646	0.00133962
Lj4g3v0189820	1.25642	5.92854e-06
Lj1g3v2393280	1.25634	0.00020152
Lj1g3v4315320	1.25612	2.03523e-10
Lj0g3v0055109	1.25572	0.00859036
Lj0g3v0265359	1.25548	0.000830759
Lj6g3v0084310	1.25543	3.78121e-10
Lj0g3v0045079	1.25517	4.01307e-17
Lj4g3v1062150	1.25513	2.3727e-08
Lj5g3v0641400	1.25424	0.00301298
Lj5g3v2112130	1.25394	0.000564819
Lj3g3v3553980	1.25387	0.00336794
Lj1g3v4434230	1.25373	0.0469679
Lj4g3v1971910	1.25373	1.84152e-08
Lj6g3v1333120	1.25351	1.42457e-12
Lj0g3v0353399	1.25274	0.0245622
Lj6g3v0227550	1.25259	0.000411124
Lj0g3v0123009	1.25207	0.00757634
Lj0g3v0141209	1.25174	0.00122648
Lj0g3v0067419	1.25155	0.00248516
Lj4g3v1037700	1.25145	4.19864e-05
Lj6g3v1966770	1.25132	1.20981e-07
Lj6g3v1776670	1.25124	5.05765e-13
Lj1g3v3244490	1.25084	0.00706629
Lj3g3v0306910	1.25075	0.00568217
Lj4g3v2989010	1.24978	4.01199e-07
Lj2g3v3188480	1.24911	1.90017e-09
Lj5g3v1669360	1.249	0.00100681
Lj6g3v0227420	1.24896	4.36764e-14
Lj0g3v0235309	1.24846	1.05753e-05
Lj0g3v0362109	1.24735	0.0183918
Lj1g3v3354480	1.2472	6.1062e-07
Lj3g3v0930320	1.24652	0.000332329
Lj0g3v0162539	1.24648	0.000379887
Lj4g3v2826850	1.24638	0.00216287
Lj6g3v1966490	1.24559	0.0466038
Lj5g3v1073930	1.24547	3.06038e-14
Lj0g3v0116859	1.24534	1.97938e-14
Lj0g3v0125569	1.24494	0.0337198
Lj3g3v1789010	1.24398	4.20077e-05
Lj0g3v0111039	1.24372	1.61037e-09
Lj2g3v2103060	1.24326	3.34343e-09
Lj1g3v3457470	1.24311	0.000183927
Lj1g3v2894990	1.24293	1.61198e-10
Lj0g3v0345789	1.24216	2.32165e-06
Lj0g3v0092839	1.24193	0.00192779
Lj0g3v0339309	1.24173	0.00016448
Lj2g3v2843040	1.24156	0.0314182
Lj5g3v1903700	1.24136	2.88214e-07
Lj0g3v0108599	1.24132	2.45313e-05
Lj0g3v0206259	1.24104	0.0371987
Lj0g3v0054389	1.24071	0.00910876
Lj0g3v0192949	1.24049	2.26703e-07
Lj5g3v2112050	1.24005	0.030819
Lj1g3v0998710	1.23992	1.30383e-07
Lj0g3v0282379	1.23989	0.000591843
Lj6g3v1887800	1.23874	5.65426e-08
Lj3g3v0420550	1.23844	0.0438037
Lj3g3v3409070	1.23834	3.36267e-09
Lj2g3v2449260	1.23828	0.00103082
Lj0g3v0055239	1.23821	0.0113432
Lj2g3v2051160	1.23811	5.82191e-07
Lj5g3v1498210	1.23774	0.00147262
Lj4g3v3113500	1.23763	8.84617e-13
Lj4g3v1389130	1.2376	1.24263e-07
Lj0g3v0186299	1.23699	0.0456889
Lj0g3v0078649	1.23695	4.49843e-11
Lj1g3v2124860	1.23688	0.00333136
Lj4g3v2820170	1.2368	0.00263113
Lj0g3v0317529	1.23669	1.34061e-07
Lj0g3v0107149	1.23634	1.62533e-10
Lj0g3v0023649	1.23571	2.89166e-05
Lj4g3v2788180	1.23451	6.3282e-11
Lj0g3v0101519	1.23433	1.03699e-06
Lj4g3v2215340	1.23352	0.00050244
Lj6g3v2259900	1.23337	4.62414e-09
Lj1g3v3391190	1.23329	0.0243702
Lj1g3v4979990	1.2326	1.57822e-05
Lj0g3v0062719	1.23252	0.000133835
Lj1g3v0115340	1.23206	7.25566e-07
Lj4g3v3111700	1.23176	0.000150563
Lj5g3v0081950	1.23173	1.58118e-06
Lj2g3v1589650	1.23063	0.00740176
Lj0g3v0060629	1.23042	0.0460059
Lj1g3v4287690	1.23023	4.51116e-17
Lj0g3v0195689	1.23011	0.00433021
Lj1g3v3904190	1.2296	0.00230246
Lj0g3v0302889	1.22923	0.000498919
Lj2g3v1728760	1.22893	8.26321e-13
Lj0g3v0072269	1.22838	3.27531e-06
Lj0g3v0276649	1.22779	0.0175546
Lj6g3v0156160	1.2275	1.16433e-09
Lj0g3v0358919	1.22663	0.000141237
Lj3g3v0140650	1.22643	8.12702e-10
Lj1g3v4725830	1.22592	0.00997546
Lj3g3v0290520	1.22589	2.45149e-14
Lj3g3v2476540	1.22572	0.00146382
Lj3g3v0931330	1.22524	0.0382268
Lj6g3v0922040	1.22483	5.59072e-06
Lj5g3v2150470	1.22439	0.000181291
Lj2g3v1378930	1.22436	1.64403e-05
Lj1g3v3194570	1.22428	2.86265e-13
Lj0g3v0326849	1.2239	0.0271691
Lj6g3v1887720	1.22386	3.94015e-12
Lj4g3v0462770	1.22375	0.0245311
Lj4g3v2754240	1.22368	0.00415147
Lj1g3v2281690	1.22289	0.00939443
Lj4g3v2250210	1.22262	0.00131436
Lj0g3v0078879	1.22253	0.0134163
Lj6g3v1849470	1.22191	1.2994e-06
Lj3g3v1131260	1.22153	7.03815e-11
Lj1g3v2292810	1.22142	0.00840003
Lj4g3v0633550	1.22129	2.60777e-07
Lj2g3v0856600	1.22103	0.000104517
Lj4g3v1983380	1.22099	1.56738e-10
Lj6g3v0143860	1.22097	9.20599e-05
Lj0g3v0232609	1.22096	0.0496877
Lj3g3v0428550	1.22092	1.96932e-10
Lj0g3v0085069	1.22025	3.94848e-12
Lj4g3v2973630	1.21944	0.00635572
[truncated: 831 more rows]

## Sheet: WTvsNifH_Down_shoot
The list of nitrogen fixation-repressible genes (3031) that have upregulated DEGs (log2FC < -1 and FDR < 0.05) in WT rhizobia-inoculated conditions compared to ΔNifH rhizobia-inoculated conditions .
Gene ID (L. japonicus genome v3.0)	WT rhizobia /ΔNifH rhizobia
	log2FC	FDR
Lj6g3v2170740	-14.661	1.72831e-06
Lj1g3v2298630	-11.8073	4.77936e-45
Lj0g3v0155109	-11.2298	0.0057419
Lj4g3v1273660	-10.9511	0.0176488
Lj2g3v2001980	-10.881	0.017778
Lj0g3v0271059	-10.558	0.00909004
Lj6g3v1382320	-10.485	2.51559e-14
Lj1g3v0651930	-10.4442	7.76383e-21
Lj0g3v0130569	-10.4009	7.03312e-16
Lj0g3v0242439	-10.3951	2.07539e-10
Lj5g3v1697100	-10.0356	1.63771e-31
Lj0g3v0214249	-10.0067	1.60527e-05
Lj5g3v2288870	-9.93928	1.46503e-15
Lj6g3v0521510	-9.83965	1.81804e-11
Lj0g3v0014579	-9.7511	5.41386e-15
Lj1g3v4691500	-9.72968	0.000543174
Lj2g3v2411340	-9.51138	8.07663e-21
Lj0g3v0329369	-9.38556	0.00274182
Lj2g3v1068730	-9.33292	3.87562e-13
Lj4g3v1213510	-9.20146	2.621e-05
Lj1g3v1341630	-9.1409	3.09909e-17
Lj6g3v1984340	-9.10759	0.0209681
Lj3g3v2385390	-9.09384	1.02839e-11
Lj4g3v0496530	-9.00176	6.07846e-16
Lj2g3v0436620	-8.9826	2.03886e-08
Lj3g3v0563880	-8.9717	0.000734222
Lj2g3v0690130	-8.87957	4.26943e-07
Lj0g3v0111449	-8.86055	0.0255789
Lj0g3v0166389	-8.8454	7.25953e-15
Lj0g3v0211559	-8.79859	4.40699e-10
Lj3g3v0065500	-8.76718	2.19881e-11
Lj2g3v3339240	-8.72305	3.06173e-30
Lj2g3v0777200	-8.69601	6.47011e-14
Lj4g3v0412820	-8.67015	9.49292e-12
Lj5g3v2182490	-8.63139	1.34326e-12
Lj0g3v0317149	-8.62897	0.0140264
Lj1g3v1638580	-8.52686	4.045e-11
Lj0g3v0194779	-8.47449	1.242e-05
Lj1g3v2953530	-8.45633	3.96101e-06
Lj1g3v0651890	-8.39377	2.06529e-11
Lj0g3v0172059	-8.32854	0.000673914
Lj5g3v2112010	-8.29359	1.92548e-10
Lj3g3v0537390	-8.29296	1.37735e-08
Lj2g3v2028890	-8.24598	3.6073e-09
Lj0g3v0304899	-8.20271	1.83642e-09
Lj4g3v3114560	-8.16483	0.000454597
Lj0g3v0075189	-8.15615	0.000511246
Lj1g3v0651860	-8.15505	0.000105705
Lj4g3v1388190	-8.1541	2.46833e-11
Lj3g3v1728970	-8.14293	0.000633223
Lj2g3v2470450	-8.12528	6.52147e-09
Lj6g3v1382420	-8.11782	0.000115943
Lj2g3v1201220	-8.10682	0.000143846
Lj0g3v0160869	-8.10653	1.41792e-08
Lj3g3v1294380	-8.07663	5.22762e-05
Lj3g3v3453390	-8.07444	1.99546e-07
Lj0g3v0073629	-8.0675	3.23359e-05
Lj2g3v1141810	-8.0388	1.88168e-07
Lj1g3v3608450	-8.03072	4.49853e-05
Lj4g3v0212100	-8.02546	0.000677798
Lj5g3v2057410	-8.0213	0.000949746
Lj0g3v0108619	-7.99416	4.73702e-07
Lj2g3v2017750	-7.99068	0.000278218
Lj0g3v0161569	-7.92554	1.42085e-05
Lj1g3v1526250	-7.9134	1.56893e-07
Lj2g3v1058130	-7.89773	1.18818e-09
Lj5g3v2258250	-7.82597	1.04763e-09
Lj1g3v0244500	-7.78981	9.57815e-08
Lj4g3v1073500	-7.7568	0.000677226
Lj2g3v1068520	-7.73927	1.66634e-06
Lj3g3v2440680	-7.72476	0.000319604
Lj6g3v1008210	-7.70503	0.00791392
Lj2g3v1550230	-7.67962	1.40876e-06
Lj4g3v0962150	-7.64303	0.000537513
Lj2g3v2475540	-7.64217	3.48876e-05
Lj0g3v0179609	-7.62269	0.000108059
Lj1g3v2893970	-7.57936	1.50299e-16
Lj1g3v0385420	-7.57671	0.000137098
Lj0g3v0259419	-7.57368	0.000386752
Lj3g3v2148260	-7.56375	0.0013184
Lj0g3v0239179	-7.55177	0.000569679
Lj0g3v0065569	-7.5442	0.00498094
Lj3g3v0397250	-7.53804	0.000956538
Lj0g3v0075069	-7.53803	0.0046399
Lj6g3v0466610	-7.53621	2.44122e-06
Lj2g3v1436910	-7.52895	0.000357437
Lj6g3v1211950	-7.52478	6.58064e-09
Lj0g3v0185089	-7.50586	0.000654129
Lj0g3v0310499	-7.49199	1.08444e-06
Lj6g3v0958320	-7.49067	1.16985e-05
Lj6g3v0217040	-7.47897	0.0345996
Lj0g3v0261939	-7.47264	2.68052e-05
Lj0g3v0000709	-7.46711	0.000616998
Lj0g3v0326219	-7.44642	0.00039963
Lj0g3v0049269	-7.44599	5.19682e-08
Lj2g3v0855380	-7.43017	0.000993424
Lj1g3v0651920	-7.42514	4.20058e-07
Lj2g3v1880820	-7.41913	0.000574978
Lj0g3v0020969	-7.41388	1.50997e-07
Lj0g3v0338059	-7.40334	5.40809e-08
Lj4g3v1073470	-7.35876	0.00153937
Lj1g3v2610260	-7.3544	2.59358e-05
Lj0g3v0152689	-7.35331	0.00194828
Lj0g3v0092689	-7.3491	5.55733e-07
Lj0g3v0247989	-7.34505	5.4579e-07
Lj0g3v0148579	-7.32015	1.30415e-06
Lj6g3v2044640	-7.31584	0.000176364
Lj0g3v0129339	-7.29318	7.05833e-05
Lj1g3v0100490	-7.28154	1.03663e-05
Lj2g3v1200060	-7.27042	0.00166547
Lj6g3v0857930	-7.25974	0.000156249
Lj0g3v0250979	-7.24597	3.05741e-05
Lj0g3v0138449	-7.23423	2.71011e-06
Lj3g3v0349300	-7.22026	0.0326491
Lj0g3v0288459	-7.20014	1.14911e-06
Lj0g3v0122479	-7.18378	0.000329463
Lj2g3v1695340	-7.18024	0.000758053
Lj6g3v0056670	-7.1732	3.65593e-08
Lj0g3v0302419	-7.16906	0.00288398
Lj2g3v1196650	-7.15858	0.00375083
Lj0g3v0069629	-7.15321	0.00826773
Lj0g3v0187419	-7.15205	0.00306401
Lj0g3v0324279	-7.14659	0.00360997
Lj1g3v3391140	-7.14331	4.32918e-07
Lj1g3v3767250	-7.14164	0.00238206
Lj0g3v0164089	-7.13565	0.000186969
Lj0g3v0288369	-7.12388	2.11502e-06
Lj0g3v0123409	-7.11726	0.0194818
Lj6g3v0959370	-7.10591	6.25627e-06
Lj0g3v0302529	-7.06916	0.00020391
Lj0g3v0112999	-7.06646	0.00260773
Lj1g3v2941780	-7.05836	2.17983e-05
Lj0g3v0005929	-7.05789	0.00312333
Lj6g3v2006290	-7.04403	0.00262659
Lj0g3v0251089	-7.025	0.00135749
Lj5g3v0921210	-7.02133	0.000994753
Lj0g3v0312569	-7.02109	3.38333e-06
Lj4g3v1202130	-7.01628	2.03696e-05
Lj0g3v0254469	-6.98556	1.73531e-05
Lj0g3v0048409	-6.98537	0.00172966
Lj1g3v1788350	-6.98046	0.0029539
Lj5g3v0615840	-6.95781	0.000685953
Lj0g3v0254449	-6.94984	4.04859e-06
Lj0g3v0067609	-6.94522	0.00147685
Lj2g3v2087890	-6.93882	0.00652849
Lj0g3v0360469	-6.93579	0.00449793
Lj0g3v0013459	-6.93517	9.35102e-06
Lj1g3v4764490	-6.9099	0.0148695
Lj0g3v0292969	-6.90006	0.00165648
Lj1g3v3690290	-6.89871	0.00153653
Lj2g3v0536770	-6.89255	5.53473e-05
Lj5g3v1176950	-6.88265	0.000944017
Lj0g3v0124669	-6.87275	0.00382407
Lj0g3v0347329	-6.87242	0.00762653
Lj0g3v0201739	-6.87078	1.03867e-07
Lj6g3v1945180	-6.86941	0.000398564
Lj1g3v2627590	-6.84437	0.000546743
Lj4g3v1073560	-6.8381	0.0397764
Lj0g3v0013269	-6.8092	0.00148488
Lj1g3v2252640	-6.79937	0.00307633
Lj3g3v1760540	-6.79517	0.00228626
Lj0g3v0099099	-6.79341	0.000563643
Lj0g3v0189619	-6.77169	0.00359005
Lj0g3v0173449	-6.74067	0.0142295
Lj2g3v1467650	-6.72299	0.00191605
Lj0g3v0223849	-6.71973	0.0105628
Lj0g3v0242949	-6.71504	0.000828201
Lj0g3v0306679	-6.70602	0.000174492
Lj0g3v0020479	-6.68877	0.00662314
Lj5g3v2288860	-6.68792	1.54283e-05
Lj5g3v1815050	-6.68682	0.00315692
Lj4g3v0151600	-6.68599	0.00319396
Lj2g3v2088320	-6.68558	2.17311e-05
Lj5g3v0528770	-6.66443	0.00241337
Lj1g3v0652040	-6.65889	0.000327729
Lj6g3v1392510	-6.6569	0.0192856
Lj0g3v0160079	-6.64745	0.000525458
Lj0g3v0184299	-6.64254	0.000120872
Lj4g3v0336110	-6.62657	0.00611199
Lj1g3v1183350	-6.62597	0.0192393
Lj4g3v1514830	-6.62159	0.0193825
Lj0g3v0229459	-6.61601	0.0391323
Lj0g3v0060449	-6.61334	0.00205741
Lj0g3v0344849	-6.605	0.0129292
Lj0g3v0191599	-6.60309	0.00041264
Lj4g3v1560500	-6.60097	0.000518347
Lj0g3v0204029	-6.59779	0.00824182
Lj3g3v0669230	-6.59268	0.0023787
Lj0g3v0340299	-6.57483	1.79417e-13
Lj0g3v0157309	-6.57481	4.59911e-05
Lj0g3v0311999	-6.56577	7.0177e-05
Lj1g3v5021110	-6.56333	0.00288398
Lj0g3v0277349	-6.55789	0.000725941
Lj3g3v2835370	-6.55667	0.00180784
Lj5g3v1949780	-6.54697	0.0134554
Lj4g3v2618550	-6.54229	3.58358e-05
Lj1g3v0385550	-6.542	0.00452232
Lj0g3v0211239	-6.53252	0.00340114
Lj2g3v0178250	-6.52599	0.0196417
Lj3g3v3640150	-6.51862	0.00401559
Lj3g3v1376960	-6.51852	4.04787e-05
Lj1g3v3646530	-6.50399	0.00505546
Lj0g3v0150209	-6.50104	0.000349931
Lj3g3v2315260	-6.48727	3.23358e-05
Lj0g3v0238549	-6.4718	0.00495173
Lj2g3v1984610	-6.46356	0.00269558
Lj0g3v0172389	-6.45987	0.000279427
Lj0g3v0048719	-6.45948	0.000147868
Lj5g3v0681220	-6.45386	0.00173374
Lj0g3v0203109	-6.44741	0.0028583
Lj6g3v1300850	-6.44668	0.00432779
Lj1g3v3975480	-6.44309	0.000553773
Lj0g3v0347439	-6.44268	0.00888503
Lj3g3v1993710	-6.44034	0.0218684
Lj2g3v2926370	-6.43647	0.0135968
Lj5g3v2112190	-6.43442	0.00129539
Lj1g3v2624860	-6.42739	0.0227729
Lj2g3v1550240	-6.41948	0.00549181
Lj0g3v0159439	-6.41801	0.000128348
Lj0g3v0314749	-6.40348	0.0105388
Lj6g3v2274420	-6.36413	0.00906152
Lj1g3v2626170	-6.36204	0.000138388
Lj0g3v0123079	-6.36078	0.0219564
Lj0g3v0103339	-6.35113	0.0145424
Lj0g3v0219709	-6.3488	0.00199285
Lj0g3v0324719	-6.34679	0.00686822
Lj5g3v0122120	-6.32991	0.00680724
Lj0g3v0237129	-6.3035	0.0154246
Lj0g3v0098939	-6.29625	0.0210976
Lj6g3v2117940	-6.28727	0.00120178
Lj2g3v1155430	-6.2773	0.00264075
Lj4g3v1290600	-6.25168	0.00317233
Lj0g3v0314319	-6.25064	0.00150551
Lj2g3v0739570	-6.25013	0.00256176
Lj1g3v3892250	-6.24956	0.00606116
Lj3g3v0273600	-6.24941	5.48807e-20
Lj1g3v4024010	-6.24619	0.022382
Lj0g3v0300389	-6.24479	0.0020206
Lj1g3v1342650	-6.24404	0.00065182
Lj1g3v4303210	-6.23506	0.0206802
Lj0g3v0120899	-6.23385	0.0232577
Lj0g3v0276859	-6.22455	8.77293e-05
Lj1g3v2012980	-6.21749	0.00121901
Lj6g3v1077260	-6.21622	0.0216745
Lj6g3v2275180	-6.19441	0.00401017
Lj0g3v0269739	-6.19127	0.00247168
Lj5g3v0085040	-6.17568	0.00608838
Lj1g3v1525920	-6.17298	0.0207849
Lj0g3v0216219	-6.16525	1.75429e-11
Lj5g3v0976260	-6.16342	0.0210891
Lj0g3v0082139	-6.16232	0.000254013
Lj2g3v0621280	-6.15795	0.000162236
Lj1g3v4931510	-6.15626	0.00622737
Lj0g3v0316219	-6.15573	0.00498058
Lj6g3v2116900	-6.15534	0.0146711
Lj1g3v3846900	-6.15264	5.67721e-63
Lj1g3v1585830	-6.15147	0.000110386
Lj2g3v1349230	-6.1435	0.00196545
Lj0g3v0138509	-6.1435	5.4384e-05
Lj4g3v2215550	-6.14042	0.0233813
Lj1g3v3440190	-6.13464	0.028545
Lj3g3v0257300	-6.12214	2.21404e-15
Lj5g3v0975600	-6.10851	0.00677479
Lj0g3v0091549	-6.09724	0.0254678
Lj5g3v0615130	-6.09028	7.49223e-06
Lj3g3v1541210	-6.06104	0.000183453
Lj4g3v0000030	-6.05641	7.11741e-26
Lj1g3v1815510	-6.05568	0.00793933
Lj0g3v0199619	-6.05253	1.73746e-20
Lj1g3v4957820	-6.02587	0.00359005
Lj1g3v1917060	-6.00957	4.13836e-35
Lj4g3v2363100	-5.99764	0.00208099
Lj2g3v1988640	-5.9956	0.000558199
Lj5g3v1170930	-5.97111	0.00577262
Lj4g3v1316360	-5.9663	0.033856
Lj0g3v0184119	-5.96592	0.00231204
Lj0g3v0266739	-5.94859	0.00113354
Lj4g3v0279760	-5.94013	0.00516294
Lj0g3v0169609	-5.93064	0.0230855
Lj0g3v0212449	-5.93063	1.3313e-10
Lj1g3v4575260	-5.92454	1.00081e-05
Lj5g3v2241130	-5.91952	0.0274479
Lj3g3v1855690	-5.87422	0.00311437
Lj1g3v2095780	-5.86612	0.00182127
Lj1g3v2585780	-5.84142	0.00623515
Lj0g3v0054559	-5.8394	0.00636219
Lj6g3v1116110	-5.81696	0.00121111
Lj5g3v2183850	-5.8104	0.00491043
Lj0g3v0185679	-5.80678	4.36457e-05
Lj0g3v0181119	-5.80161	0.00476775
Lj1g3v3289950	-5.80067	0.00166547
Lj1g3v5062680	-5.79662	1.73351e-13
Lj3g3v0614850	-5.78765	1.95983e-28
Lj0g3v0122509	-5.78306	0.00073119
Lj6g3v2218680	-5.76805	0.000715931
Lj2g3v2647230	-5.76564	0.0181996
Lj1g3v3892420	-5.74201	0.00162787
Lj2g3v0907490	-5.73673	0.00888503
Lj5g3v0670610	-5.72117	0.00937406
Lj2g3v1201180	-5.71025	0.0167846
Lj0g3v0248419	-5.70935	0.0313268
Lj1g3v1919080	-5.70778	1.77139e-44
Lj1g3v4579400	-5.69194	0.0288872
Lj0g3v0228729	-5.67226	8.5533e-21
Lj5g3v1697050	-5.67106	0.000403648
Lj2g3v2571140	-5.66347	0.00606981
Lj0g3v0246959	-5.6492	2.65576e-21
Lj3g3v3513420	-5.62679	0.0114602
Lj1g3v3902530	-5.62394	0.00729827
Lj0g3v0274939	-5.61906	0.0102288
Lj3g3v0681690	-5.60771	7.48349e-08
Lj0g3v0042549	-5.58034	0.0121322
Lj4g3v2401090	-5.57761	0.0130765
Lj2g3v0738560	-5.57563	0.0232785
Lj0g3v0210019	-5.57428	0.0285537
Lj1g3v4482330	-5.57356	0.0320479
Lj1g3v3975510	-5.57327	0.00402856
Lj6g3v0260760	-5.56776	0.000893883
Lj4g3v0412840	-5.56553	0.0125214
Lj1g3v1930290	-5.55285	7.79664e-33
Lj0g3v0298769	-5.54911	5.9758e-10
Lj0g3v0348889	-5.53599	0.0334729
Lj0g3v0039469	-5.52879	8.22604e-08
Lj6g3v1392620	-5.52014	1.12193e-16
Lj6g3v2044650	-5.50866	0.0136478
Lj0g3v0321379	-5.49983	0.00537541
Lj1g3v0913270	-5.49642	0.00530321
Lj1g3v1318210	-5.49016	0.0481033
Lj0g3v0150959	-5.45534	0.00996397
Lj0g3v0248339	-5.44981	0.032835
Lj4g3v2717090	-5.4491	0.00600812
Lj0g3v0147009	-5.41269	0.00708739
Lj1g3v0052340	-5.40486	0.0326732
Lj0g3v0160899	-5.39171	2.39055e-11
Lj6g3v0923340	-5.38623	0.0268894
Lj6g3v0819120	-5.37391	1.28687e-05
Lj2g3v1105340	-5.35784	0.0115891
Lj0g3v0358269	-5.33641	1.44559e-06
Lj0g3v0141069	-5.32556	0.00623593
Lj0g3v0124329	-5.32415	1.73372e-31
Lj0g3v0329589	-5.31811	0.012067
Lj2g3v2748750	-5.30906	0.00273149
Lj2g3v0227060	-5.29859	0.00699965
Lj5g3v1811350	-5.26054	0.0166183
Lj2g3v3318720	-5.25736	3.64542e-06
Lj2g3v2772290	-5.25575	0.00916288
Lj1g3v0116550	-5.25245	0.000190842
Lj6g3v1984510	-5.24394	0.00432089
Lj3g3v0397050	-5.23855	0.00757385
Lj0g3v0229919	-5.23157	0.00134979
Lj0g3v0168679	-5.21882	3.77644e-10
Lj0g3v0174549	-5.20352	0.0235916
Lj6g3v1419090	-5.18674	0.0103532
Lj3g3v0948320	-5.1817	1.83421e-29
Lj5g3v1697070	-5.17604	2.74228e-08
Lj0g3v0321399	-5.16721	0.00256529
Lj6g3v1849450	-5.1612	0.00387035
Lj0g3v0302689	-5.15367	0.0249591
Lj0g3v0316639	-5.14617	7.98094e-07
Lj1g3v4549020	-5.10739	0.000112566
Lj0g3v0072069	-5.09955	5.63706e-26
Lj3g3v1475770	-5.09577	2.41371e-05
Lj1g3v3040480	-5.06089	0.00293313
Lj5g3v0471360	-5.05753	0.0437355
Lj6g3v2255750	-5.05537	0.0324862
Lj0g3v0112009	-5.0438	0.0481373
Lj5g3v1697150	-5.04121	0.0307091
Lj0g3v0250669	-5.0412	0.0306797
Lj0g3v0073149	-5.0055	3.19633e-07
Lj0g3v0303099	-5.00235	0.000110914
Lj2g3v1203470	-4.99225	0.00099264
Lj0g3v0282979	-4.98239	9.12482e-05
Lj5g3v1262940	-4.97834	6.56966e-08
Lj0g3v0342079	-4.97633	0.0462645
Lj0g3v0287799	-4.96261	0.000289206
Lj4g3v3060340	-4.96147	0.000376241
Lj0g3v0145709	-4.95797	0.00318066
Lj5g3v1937410	-4.95641	7.60098e-07
Lj5g3v1697060	-4.95415	0.00734048
Lj5g3v0670270	-4.95331	7.48889e-05
Lj0g3v0288299	-4.94787	0.0163685
Lj2g3v1102950	-4.94202	0.0121668
Lj0g3v0158139	-4.92518	0.0013515
Lj0g3v0272009	-4.9241	0.000259959
Lj0g3v0312579	-4.8978	1.67487e-15
Lj0g3v0327469	-4.89081	0.0274037
Lj1g3v1596880	-4.88864	8.66755e-05
Lj1g3v1648930	-4.87318	0.000176906
Lj1g3v2626200	-4.87113	5.40698e-06
Lj6g3v0325210	-4.87007	0.000327288
Lj2g3v3341870	-4.86781	2.07371e-48
Lj1g3v4807670	-4.86728	0.0474565
Lj0g3v0302479	-4.86694	0.0486367
Lj5g3v0780740	-4.85989	0.0195125
Lj2g3v1203350	-4.82856	0.0202698
Lj1g3v2625980	-4.78836	3.90328e-05
Lj1g3v5060650	-4.78694	4.37927e-08
Lj2g3v2415000	-4.77276	3.19185e-06
Lj0g3v0207649	-4.76264	5.30372e-10
Lj1g3v1917050	-4.75991	2.71663e-24
Lj0g3v0340309	-4.75072	1.28184e-05
Lj6g3v1211840	-4.75027	1.00522e-05
Lj0g3v0157779	-4.74739	0.00415218
Lj0g3v0111519	-4.7351	1.52995e-05
Lj0g3v0331979	-4.72752	0.00127903
Lj0g3v0213189	-4.72579	0.0120052
Lj0g3v0121369	-4.72334	0.0439731
Lj0g3v0328219	-4.72119	9.07743e-09
Lj2g3v0045120	-4.71303	7.13536e-09
Lj0g3v0273639	-4.71023	0.0171192
Lj1g3v0806450	-4.7018	0.0139472
Lj0g3v0058289	-4.69492	0.0218855
Lj0g3v0289999	-4.68509	4.73367e-08
Lj0g3v0229899	-4.67835	0.00031225
Lj0g3v0218119	-4.66105	7.10182e-09
Lj1g3v3597100	-4.64973	1.08579e-08
Lj3g3v0708100	-4.64687	0.000494829
Lj6g3v1211790	-4.64644	1.07894e-05
Lj1g3v0116520	-4.64367	0.00246363
Lj1g3v3834240	-4.64148	0.00740674
Lj4g3v0254200	-4.62567	0.0414817
Lj6g3v1187400	-4.59226	3.83974e-06
Lj0g3v0087169	-4.56193	0.000792832
Lj3g3v3006370	-4.5595	0.0229647
Lj4g3v3003940	-4.55665	6.75146e-14
Lj1g3v0899920	-4.55248	7.43344e-07
Lj5g3v2258230	-4.53687	0.000180549
Lj0g3v0266969	-4.52762	3.9553e-07
Lj2g3v1058050	-4.50449	9.49033e-07
Lj2g3v1058150	-4.50244	0.000178397
Lj6g3v0936950	-4.4937	7.71029e-06
Lj0g3v0327959	-4.48512	0.0453868
Lj0g3v0332129	-4.48029	1.99436e-06
Lj0g3v0001739	-4.47833	1.91876e-16
Lj0g3v0168269	-4.47309	0.000111161
Lj0g3v0095879	-4.46016	0.0185139
Lj0g3v0103119	-4.45855	7.85838e-10
Lj0g3v0056339	-4.45738	0.0243862
Lj0g3v0204209	-4.45057	0.000121327
Lj6g3v1983300	-4.44706	7.7162e-08
Lj0g3v0176099	-4.44639	4.68691e-05
Lj1g3v3704950	-4.43072	0.00878379
Lj4g3v2140210	-4.42413	2.09952e-11
Lj2g3v3223980	-4.41733	1.09994e-12
Lj5g3v0614980	-4.40455	7.5964e-08
Lj0g3v0249689	-4.4027	0.0416853
Lj1g3v2629780	-4.39576	0.0369503
Lj2g3v1644320	-4.38373	8.47568e-05
Lj4g3v0484260	-4.36962	0.0440381
Lj0g3v0363519	-4.36646	2.41371e-05
Lj5g3v1853000	-4.36482	3.3941e-07
Lj3g3v0290590	-4.35223	0.0230141
Lj0g3v0071179	-4.3406	0.00434847
Lj3g3v2691710	-4.3396	0.00289097
Lj1g3v5034490	-4.33328	6.65565e-26
Lj2g3v1980800	-4.33214	0.00175226
Lj1g3v0244590	-4.32835	0.000279427
Lj1g3v4565010	-4.32164	0.0172099
Lj0g3v0155359	-4.3181	2.46597e-14
Lj6g3v1239580	-4.31493	1.64454e-05
Lj0g3v0143309	-4.30834	0.0036114
Lj4g3v1085060	-4.30818	2.76767e-06
Lj5g3v1131740	-4.30602	0.0023775
Lj0g3v0218759	-4.30298	1.46862e-06
Lj1g3v3646440	-4.30234	1.0445e-36
Lj0g3v0039729	-4.30086	4.90471e-09
Lj0g3v0117429	-4.2986	1.705e-11
Lj0g3v0275539	-4.29721	1.89207e-22
Lj0g3v0242739	-4.28058	4.01457e-85
Lj5g3v1927280	-4.27973	0.0181386
Lj0g3v0231569	-4.2659	0.000363907
Lj2g3v3223930	-4.25033	7.78621e-06
Lj5g3v0290650	-4.24719	0.00627494
Lj1g3v3019860	-4.22986	9.8032e-17
Lj1g3v4955300	-4.21771	0.00686746
Lj0g3v0104509	-4.21188	2.54038e-05
Lj1g3v1767770	-4.21046	0.00359005
Lj0g3v0142099	-4.20778	5.83959e-20
Lj1g3v2373500	-4.20665	0.00525957
Lj3g3v1378230	-4.20577	0.00383528
Lj3g3v0786210	-4.20025	0.0055647
Lj6g3v2274550	-4.19946	0.0016911
Lj5g3v0469100	-4.1957	5.64611e-12
Lj0g3v0209419	-4.15824	0.000142034
Lj2g3v3339250	-4.15623	4.21677e-12
Lj5g3v2056200	-4.14334	1.02361e-13
Lj0g3v0279229	-4.14231	0.000276077
Lj2g3v1019980	-4.13963	1.37469e-10
Lj3g3v3054570	-4.12922	0.0020299
Lj0g3v0059709	-4.1217	0.00050244
Lj1g3v4575250	-4.11974	3.51466e-16
Lj0g3v0243409	-4.11274	0.00593615
Lj4g3v1035430	-4.11253	0.00613484
Lj0g3v0229569	-4.11239	0.0107281
Lj1g3v4779460	-4.11156	7.74322e-08
Lj0g3v0298319	-4.10863	0.000436722
Lj0g3v0303129	-4.09804	0.000474381
Lj0g3v0240319	-4.08552	0.0385141
Lj6g3v0959440	-4.08192	0.00761738
Lj0g3v0107979	-4.07453	1.03375e-07
Lj3g3v2990310	-4.06868	0.000627798
Lj5g3v2182530	-4.05985	0.000583785
Lj0g3v0276769	-4.04908	2.68503e-92
Lj5g3v0962940	-4.045	0.0416853
Lj2g3v0694650	-4.02274	0.0046712
Lj2g3v2125750	-4.01708	0.0276069
Lj3g3v3337420	-4.01445	2.36502e-06
Lj0g3v0291879	-4.0092	7.73007e-13
Lj1g3v2580800	-3.99535	0.000714391
Lj0g3v0346209	-3.99497	0.0420887
Lj1g3v4103690	-3.9897	1.36156e-06
Lj0g3v0165909	-3.98964	1.31994e-06
Lj2g3v3223970	-3.98652	8.76388e-06
Lj4g3v2817870	-3.97795	5.46751e-06
Lj6g3v1951750	-3.97215	5.16816e-05
Lj1g3v2326740	-3.96056	0.0484478
Lj0g3v0280349	-3.95319	0.00280805
Lj1g3v3384600	-3.94783	8.7142e-12
Lj2g3v2000320	-3.94204	4.00425e-14
Lj1g3v4777410	-3.94115	2.1809e-05
Lj2g3v0718100	-3.93957	1.69484e-05
Lj0g3v0344779	-3.93791	7.73375e-09
Lj0g3v0223629	-3.9335	0.00392006
Lj6g3v1382210	-3.93319	0.0101563
Lj0g3v0107459	-3.92778	0.0029549
Lj0g3v0272519	-3.92695	4.21458e-06
Lj3g3v2938470	-3.92503	0.00292616
Lj1g3v2582400	-3.92234	0.0023787
Lj4g3v3099600	-3.92053	5.36363e-09
Lj0g3v0161279	-3.9203	0.000438982
Lj1g3v2626180	-3.91825	5.07426e-09
Lj0g3v0074419	-3.91483	3.24482e-17
Lj0g3v0137749	-3.90319	7.16904e-05
Lj5g3v2256160	-3.89539	0.00685411
Lj4g3v1881690	-3.87385	0.00222415
Lj1g3v4723800	-3.86869	0.0162453
Lj3g3v1475780	-3.86014	0.00139846
Lj0g3v0316649	-3.85969	0.00123201
Lj2g3v0636850	-3.84967	0.000117322
Lj0g3v0144159	-3.84941	3.2263e-05
Lj0g3v0272879	-3.84508	0.0195958
Lj4g3v0336640	-3.84416	0.015592
Lj5g3v0407230	-3.84112	0.0103116
Lj0g3v0167239	-3.83954	0.00017773
Lj1g3v4998310	-3.83882	0.00204252
Lj0g3v0230179	-3.82473	0.000729323
Lj1g3v1930170	-3.82043	3.38111e-13
Lj4g3v0445330	-3.81955	0.00961526
Lj6g3v1886570	-3.81681	0.0395373
Lj0g3v0299359	-3.80787	0.0298648
Lj2g3v1014510	-3.79036	0.00774981
Lj0g3v0162259	-3.78109	6.50015e-07
Lj2g3v1988660	-3.77932	0.00329885
Lj1g3v4779440	-3.76569	2.08382e-12
Lj1g3v4777390	-3.7523	2.35739e-12
Lj1g3v4955510	-3.75034	0.00151565
Lj6g3v1880060	-3.74028	1.02822e-112
Lj1g3v4875690	-3.7371	0.000120549
Lj0g3v0240899	-3.71746	0.0195826
Lj3g3v3714390	-3.71681	0.00307422
Lj3g3v0838320	-3.71666	0.0370064
Lj6g3v1966530	-3.71385	0.0496218
Lj1g3v0786240	-3.70656	0.0301788
Lj6g3v2116890	-3.68927	3.83342e-40
Lj4g3v0473840	-3.688	0.000109711
Lj3g3v0948310	-3.68527	0.000151988
Lj3g3v2577120	-3.68429	7.58587e-11
Lj0g3v0308719	-3.68163	0.00849037
Lj0g3v0100999	-3.67368	0.0123881
Lj2g3v1200040	-3.6683	2.41209e-08
Lj3g3v0419510	-3.6654	3.23338e-14
Lj4g3v0286100	-3.66266	0.0103912
Lj2g3v2647240	-3.65921	0.000936984
Lj0g3v0017009	-3.65255	0.0235097
Lj0g3v0005289	-3.64578	1.13077e-15
Lj4g3v0975500	-3.64207	0.00384724
Lj0g3v0222549	-3.64067	0.0474148
Lj5g3v1914100	-3.63718	0.0152377
Lj0g3v0183389	-3.62823	1.80302e-22
Lj1g3v4753220	-3.62704	2.69298e-13
Lj1g3v1787630	-3.62525	1.16516e-05
Lj0g3v0290409	-3.62497	1.23884e-16
Lj0g3v0188629	-3.62131	6.72173e-10
Lj3g3v2577100	-3.61984	5.19072e-16
Lj1g3v2976020	-3.619	1.14841e-12
Lj0g3v0301849	-3.61344	2.19314e-19
Lj2g3v1932940	-3.60899	0.00254631
Lj0g3v0005309	-3.59741	7.97503e-10
Lj3g3v1631570	-3.59405	4.07886e-23
Lj2g3v1536320	-3.59386	0.0423404
Lj3g3v0895910	-3.58394	0.0157541
Lj0g3v0213039	-3.58194	0.00548798
Lj0g3v0250199	-3.57521	6.97909e-06
Lj0g3v0208339	-3.57297	0.0171999
Lj0g3v0208329	-3.56239	0.00447404
Lj3g3v0602630	-3.55959	1.91798e-07
Lj4g3v0548780	-3.55714	0.000233765
Lj0g3v0216319	-3.55709	0.000200269
Lj5g3v2182500	-3.55289	4.26764e-08
Lj2g3v0302320	-3.5513	1.04128e-10
Lj5g3v1697040	-3.54585	0.0281493
Lj0g3v0321389	-3.53759	8.18129e-06
Lj0g3v0142109	-3.53666	1.06657e-08
Lj2g3v1024040	-3.53056	1.03161e-11
Lj1g3v1386720	-3.5301	2.03372e-05
Lj0g3v0331999	-3.52706	0.000142828
Lj5g3v1961260	-3.51678	0.00362202
Lj2g3v3260140	-3.51574	0.001984
Lj1g3v2560490	-3.5149	7.17754e-05
Lj0g3v0268999	-3.49838	0.00637647
Lj4g3v2789350	-3.49465	5.05084e-55
Lj0g3v0123849	-3.49104	0.0122844
Lj0g3v0290899	-3.48612	0.0110948
Lj1g3v4579520	-3.48292	0.000451325
Lj5g3v1794660	-3.48253	0.00277088
Lj3g3v2188150	-3.48022	2.96396e-24
Lj0g3v0200689	-3.47676	0.0145146
Lj0g3v0075119	-3.47249	0.000825595
Lj0g3v0322989	-3.46744	0.0153228
Lj3g3v1378220	-3.46735	1.29611e-05
Lj4g3v2227910	-3.45768	1.59664e-05
Lj0g3v0247439	-3.45344	1.69876e-19
Lj4g3v1389050	-3.45296	0.0251791
Lj0g3v0296659	-3.44886	4.11848e-06
Lj0g3v0354359	-3.4459	7.28473e-12
Lj0g3v0173689	-3.44551	0.0256777
Lj4g3v0985600	-3.44263	3.4029e-16
Lj0g3v0321409	-3.44175	0.000352993
Lj0g3v0332559	-3.4389	0.00236605
Lj3g3v2576270	-3.43787	0.00625317
Lj0g3v0257419	-3.41589	0.00909814
Lj1g3v2580790	-3.41292	3.07844e-23
Lj0g3v0262249	-3.41133	0.000143928
Lj3g3v3714360	-3.40938	0.00236621
Lj1g3v5034630	-3.40444	0.0197693
Lj1g3v3902810	-3.40371	0.0148225
Lj0g3v0246369	-3.39706	0.00513362
Lj1g3v4287650	-3.39405	0.0171434
Lj2g3v1024000	-3.39307	3.74179e-05
Lj4g3v1895880	-3.39287	1.58556e-07
Lj4g3v0484240	-3.39234	0.000100547
Lj1g3v2373490	-3.39043	3.16644e-05
Lj5g3v1775010	-3.38957	0.00878355
Lj2g3v1849250	-3.38295	5.00238e-15
Lj2g3v2573380	-3.38025	0.00537007
Lj0g3v0112379	-3.37851	7.12506e-07
Lj2g3v1574290	-3.37815	0.018627
Lj2g3v0276580	-3.37666	0.00179664
Lj0g3v0064219	-3.37549	0.0150014
Lj0g3v0347449	-3.37513	0.0429375
Lj0g3v0324079	-3.3604	3.07119e-05
Lj0g3v0159609	-3.34845	3.60971e-17
Lj0g3v0300329	-3.34588	3.37163e-16
Lj2g3v0276480	-3.34511	0.00202235
Lj0g3v0197559	-3.34503	0.01813
Lj2g3v0688020	-3.34397	0.00611816
Lj0g3v0323589	-3.34144	1.51711e-15
Lj4g3v1599300	-3.33715	0.00497708
Lj3g3v1061350	-3.33435	2.11529e-10
Lj4g3v3099570	-3.32837	3.65819e-10
Lj5g3v2298100	-3.32762	5.30698e-14
Lj4g3v2775560	-3.32701	0.0124419
Lj2g3v2017540	-3.32419	0.00683423
Lj2g3v1024030	-3.31277	1.27221e-18
Lj0g3v0168779	-3.30872	0.00900494
Lj6g3v2170720	-3.30815	0.00977586
Lj3g3v0139630	-3.30777	1.01831e-06
Lj1g3v0098420	-3.30241	8.09146e-05
Lj1g3v0049860	-3.29186	0.0127192
Lj4g3v3004080	-3.2915	0.00696777
Lj0g3v0157069	-3.28763	0.00201578
Lj5g3v2240970	-3.28358	0.000178616
Lj4g3v1646660	-3.27695	0.00515768
Lj1g3v0415380	-3.27556	0.00575632
Lj0g3v0355229	-3.2755	6.52234e-10
Lj1g3v0129990	-3.27384	0.000455459
Lj1g3v3948170	-3.27328	0.00181973
Lj1g3v3441500	-3.26518	0.0165449
Lj1g3v4058600	-3.26273	6.00342e-07
Lj2g3v1196360	-3.26164	0.0205583
Lj2g3v1022850	-3.26043	8.86921e-07
Lj2g3v0619820	-3.24884	0.0117921
Lj1g3v2582410	-3.24528	0.0105844
Lj4g3v0189840	-3.24439	5.92268e-16
Lj5g3v0322460	-3.24267	3.01799e-08
Lj0g3v0211409	-3.23028	0.0199813
Lj0g3v0304979	-3.22968	0.000114266
Lj3g3v2310010	-3.22088	0.000168389
Lj3g3v2577110	-3.22026	4.3081e-08
Lj4g3v2916530	-3.217	0.000471321
Lj0g3v0090989	-3.21114	0.0166985
Lj0g3v0146039	-3.20809	4.27212e-11
Lj0g3v0306109	-3.20179	3.87774e-05
Lj0g3v0263529	-3.19873	1.94591e-05
Lj1g3v2580780	-3.19734	4.55397e-23
Lj0g3v0317299	-3.19541	0.00653322
Lj0g3v0015129	-3.19046	0.00271688
Lj0g3v0005299	-3.18749	9.75711e-08
Lj6g3v2128980	-3.18742	4.9998e-08
Lj2g3v3322880	-3.18535	7.90938e-05
Lj0g3v0180029	-3.18381	0.0214773
Lj0g3v0098579	-3.18318	0.000272847
Lj5g3v0404950	-3.17901	2.06042e-06
Lj0g3v0293119	-3.17645	0.0428101
Lj2g3v3109900	-3.16667	1.11925e-06
Lj2g3v0777220	-3.16582	7.68421e-07
Lj4g3v0423160	-3.1619	0.0242249
Lj3g3v0719960	-3.16027	2.27045e-18
Lj3g3v3500040	-3.16019	0.0448284
Lj0g3v0314969	-3.15753	1.2097e-09
Lj5g3v1414150	-3.1573	1.25044e-07
Lj1g3v4579190	-3.15393	0.0109588
Lj4g3v0462670	-3.15372	0.0275575
Lj2g3v1024060	-3.15087	0.00895158
Lj3g3v2317810	-3.14948	0.0129325
Lj0g3v0273399	-3.1494	0.00198254
Lj1g3v4899060	-3.14678	0.0441471
Lj2g3v1024010	-3.14479	3.18628e-12
Lj6g3v0509430	-3.14372	0.00649008
Lj3g3v1770700	-3.1434	0.0364793
Lj1g3v1810030	-3.14025	0.0068496
Lj4g3v1085080	-3.13761	1.45769e-05
Lj4g3v1708650	-3.12994	2.47921e-06
Lj0g3v0352979	-3.12982	0.0410086
Lj5g3v0614890	-3.12946	0.0423658
Lj0g3v0243459	-3.12863	0.0266373
Lj0g3v0323069	-3.12799	0.0014757
Lj3g3v0614740	-3.12545	7.867e-06
Lj0g3v0147659	-3.12504	0.0469476
Lj4g3v2227900	-3.12464	0.000342865
Lj0g3v0240889	-3.12204	0.0030787
Lj0g3v0175319	-3.11859	0.00541655
Lj3g3v0235150	-3.11849	0.042338
Lj5g3v1498300	-3.11612	0.0365514
Lj2g3v1068540	-3.11364	0.00776917
Lj2g3v1034510	-3.10832	0.0151121
Lj5g3v1262950	-3.10749	6.15923e-42
Lj4g3v2227850	-3.10702	0.000299171
Lj0g3v0359219	-3.10647	9.47521e-12
Lj1g3v0116560	-3.10276	0.000769516
Lj1g3v0129920	-3.09814	0.047719
Lj3g3v1666050	-3.09488	0.0152347
Lj3g3v2838550	-3.09259	0.00711218
Lj0g3v0199749	-3.09181	0.00428102
Lj1g3v2953610	-3.09074	0.0117856
Lj1g3v1486350	-3.08524	0.0216851
Lj3g3v2577090	-3.08309	3.40856e-09
Lj1g3v4691550	-3.07955	4.9137e-08
Lj4g3v0412850	-3.0697	3.44247e-05
Lj2g3v3339660	-3.06935	6.30581e-14
Lj4g3v2827860	-3.06895	1.27641e-07
Lj2g3v0915010	-3.06861	0.000385314
Lj0g3v0360349	-3.06134	5.65336e-23
Lj1g3v4528610	-3.05907	0.00140404
Lj0g3v0267509	-3.04373	0.00756917
Lj3g3v1680470	-3.04351	0.0135117
Lj1g3v2627390	-3.04108	0.000107874
Lj5g3v1004480	-3.04006	0.0115923
Lj0g3v0074739	-3.03473	0.0286439
Lj4g3v0286110	-3.03439	0.000192715
Lj6g3v0528470	-3.03164	0.00691846
Lj2g3v1779770	-3.02644	0.00695805
Lj1g3v3641910	-3.02567	6.70871e-05
Lj5g3v0757260	-3.01992	0.0123881
Lj4g3v1736130	-3.01852	0.00563766
Lj0g3v0285999	-3.01848	0.00748324
Lj0g3v0199329	-3.01784	6.15754e-09
Lj6g3v1706120	-3.01713	0.00013067
Lj0g3v0103129	-3.0122	8.59402e-09
Lj6g3v1468290	-3.00994	9.75193e-18
Lj4g3v2227890	-3.00937	4.81155e-06
Lj0g3v0281239	-3.00918	0.0186977
Lj5g3v2060990	-3.0082	0.00384616
Lj0g3v0344669	-3.00576	0.000270534
Lj1g3v2373520	-3.00471	0.0449124
Lj4g3v3092810	-3.00389	0.00394603
Lj6g3v0227270	-3.0016	0.0139601
Lj0g3v0317289	-2.99929	0.00306837
Lj0g3v0229819	-2.99919	1.44953e-13
Lj4g3v1897700	-2.99899	0.0332511
Lj1g3v2251570	-2.9975	2.37626e-23
Lj5g3v1870820	-2.99686	9.03467e-24
Lj0g3v0255789	-2.99669	0.000694315
Lj5g3v0407150	-2.996	0.0361225
Lj1g3v4931460	-2.99324	0.00104579
Lj1g3v1900590	-2.98871	2.09017e-47
Lj0g3v0010059	-2.98509	2.84759e-05
Lj0g3v0158189	-2.98089	0.000537596
Lj1g3v0806440	-2.97716	0.00195974
Lj0g3v0348309	-2.97628	3.19887e-07
Lj5g3v1167370	-2.97478	7.42506e-13
Lj5g3v1562120	-2.97413	9.09359e-05
Lj4g3v0654830	-2.97332	0.0332044
Lj0g3v0005279	-2.97056	5.15538e-09
Lj3g3v0966240	-2.96979	1.629e-22
Lj4g3v2604650	-2.96933	0.0374414
Lj0g3v0081269	-2.96871	0.0109049
Lj4g3v0281180	-2.96594	0.00802867
Lj0g3v0090779	-2.96139	0.026845
Lj0g3v0128229	-2.96093	2.53497e-09
Lj2g3v0302330	-2.95136	0.000255929
Lj0g3v0257209	-2.94812	3.58763e-07
Lj2g3v1200050	-2.94752	3.10272e-06
Lj2g3v2125820	-2.94376	0.0204037
Lj6g3v1187430	-2.94188	0.0239089
Lj4g3v3099580	-2.94	0.000145114
Lj0g3v0259519	-2.93904	2.94318e-13
Lj5g3v1937400	-2.93597	4.44574e-17
Lj1g3v2065490	-2.93475	0.0101376
Lj0g3v0201629	-2.92988	0.00238342
Lj1g3v4808870	-2.92881	3.83123e-13
Lj3g3v0461070	-2.92435	6.4576e-08
Lj0g3v0104529	-2.92155	5.66318e-13
Lj1g3v4699680	-2.91971	6.99036e-12
Lj0g3v0317339	-2.91902	0.000767773
Lj1g3v2629790	-2.91636	3.54657e-06
Lj0g3v0259069	-2.91493	0.00399393
Lj0g3v0289109	-2.9141	0.000269807
Lj2g3v1182680	-2.91289	0.0206682
Lj0g3v0281259	-2.90726	1.22686e-06
Lj2g3v1022830	-2.90626	1.02036e-09
Lj6g3v0857800	-2.9056	0.0319313
Lj1g3v3384550	-2.90142	4.65474e-79
Lj1g3v4287630	-2.90085	0.000897842
Lj0g3v0338399	-2.89936	3.10009e-05
Lj1g3v1181970	-2.89644	7.62464e-05
Lj3g3v0290070	-2.89311	0.00587241
Lj0g3v0310339	-2.88857	0.0227758
Lj2g3v2125810	-2.88848	0.0180938
Lj2g3v2028900	-2.88756	0.019647
Lj2g3v1024020	-2.8838	8.35632e-09
Lj4g3v0878880	-2.88279	6.44717e-41
Lj0g3v0320869	-2.88083	0.00757933
Lj0g3v0172599	-2.88063	0.0220916
Lj6g3v1334380	-2.88039	0.0117062
Lj1g3v3329810	-2.87961	0.000102302
Lj1g3v1134120	-2.87891	1.3413e-05
Lj4g3v0423170	-2.87879	0.000592468
Lj2g3v1022860	-2.87759	4.01045e-09
Lj6g3v0057960	-2.87688	0.0216474
Lj4g3v2717110	-2.87583	0.0031746
Lj4g3v3110650	-2.87559	4.0927e-14
Lj0g3v0116459	-2.8743	0.000673914
Lj1g3v2609230	-2.86669	2.12386e-07
Lj2g3v3234660	-2.86497	0.0242747
Lj5g3v1262960	-2.86229	8.09549e-41
Lj0g3v0141049	-2.85976	1.18995e-14
Lj1g3v1815540	-2.85828	0.0052475
Lj0g3v0127259	-2.85399	1.59726e-09
Lj4g3v1896260	-2.85248	7.92918e-09
Lj0g3v0006719	-2.84941	2.43187e-47
Lj1g3v2908520	-2.84686	4.47168e-07
Lj0g3v0081669	-2.8465	0.00339697
Lj0g3v0145559	-2.84621	7.42445e-07
Lj3g3v3613590	-2.8458	0.0331439
Lj0g3v0198499	-2.84159	3.57577e-12
Lj0g3v0270099	-2.84136	0.0493208
Lj4g3v3113040	-2.83845	0.000326734
Lj0g3v0233739	-2.83727	0.0292619
Lj0g3v0079059	-2.83532	7.27675e-06
Lj0g3v0243209	-2.83289	0.00162864
Lj0g3v0167549	-2.83279	0.0111261
Lj3g3v2427550	-2.83266	4.85349e-08
Lj0g3v0253089	-2.83017	8.67173e-05
Lj0g3v0001769	-2.82903	7.92532e-11
Lj6g3v2006140	-2.8288	0.000163934
Lj2g3v0716030	-2.82551	1.3734e-07
Lj2g3v1080740	-2.82446	9.87034e-34
Lj1g3v4753330	-2.82075	1.39224e-05
Lj2g3v0693500	-2.82039	1.82543e-05
Lj3g3v0290410	-2.81715	0.0221721
Lj2g3v1022980	-2.81694	5.5994e-17
Lj1g3v2126180	-2.80558	1.87851e-14
Lj0g3v0340679	-2.80145	0.000200131
Lj3g3v3337970	-2.80138	4.48312e-48
Lj6g3v0043610	-2.80078	0.00183246
Lj0g3v0106789	-2.79965	1.037e-07
Lj0g3v0267789	-2.79898	0.000549906
Lj0g3v0317599	-2.79127	0.00201099
Lj0g3v0308229	-2.79118	0.0204037
Lj0g3v0325579	-2.78896	2.93033e-05
Lj1g3v3404470	-2.78371	8.56182e-08
Lj2g3v2173050	-2.78191	0.0129114
Lj1g3v0129910	-2.78025	0.00707923
Lj0g3v0235239	-2.77566	3.9423e-49
Lj5g3v1206680	-2.76454	1.68666e-23
Lj5g3v1699360	-2.76343	0.0133243
Lj0g3v0033079	-2.76231	1.87403e-08
Lj0g3v0075659	-2.76145	0.032876
Lj4g3v0975490	-2.75818	0.0481848
Lj4g3v2227930	-2.75786	2.44164e-09
Lj0g3v0090499	-2.75782	0.0211829
Lj2g3v1019990	-2.75589	0.0264487
Lj2g3v2843090	-2.75524	1.26326e-09
Lj3g3v0966710	-2.75242	6.81351e-16
Lj4g3v0486150	-2.75165	2.02112e-06
Lj1g3v2535000	-2.75128	1.96877e-07
Lj1g3v4955500	-2.74953	0.00639206
Lj5g3v1097040	-2.74616	2.14283e-05
Lj0g3v0248369	-2.74603	9.43376e-10
Lj5g3v0469110	-2.74511	0.000441251
Lj1g3v4669290	-2.74236	3.63546e-14
Lj2g3v0276770	-2.74077	0.000393331
Lj0g3v0054989	-2.73924	2.11432e-09
Lj6g3v1693840	-2.73889	0.00840252
Lj5g3v1212600	-2.73541	0.00620198
Lj2g3v1068420	-2.73368	5.53304e-32
Lj1g3v1060470	-2.72977	0.0252599
Lj0g3v0257879	-2.72814	1.99505e-09
Lj1g3v1788310	-2.72719	4.14248e-07
Lj1g3v0129350	-2.72493	0.0192135
Lj3g3v0931340	-2.71103	0.00741281
Lj4g3v2826720	-2.70851	0.00890415
Lj0g3v0009919	-2.70813	0.0038011
Lj0g3v0214389	-2.70655	4.16474e-07
Lj6g3v1444510	-2.7058	1.58061e-13
Lj4g3v2288080	-2.70334	1.08743e-17
Lj6g3v0293030	-2.70094	8.76247e-09
Lj2g3v1201170	-2.6996	0.0110753
Lj0g3v0064789	-2.69934	0.0149732
Lj3g3v0668970	-2.6965	9.63766e-23
Lj0g3v0055949	-2.69538	0.0452144
Lj0g3v0057499	-2.69235	7.43537e-09
Lj0g3v0086159	-2.69161	0.0393039
Lj0g3v0123809	-2.69127	0.00217197
Lj2g3v1024120	-2.69068	3.19254e-20
Lj2g3v1705470	-2.69057	1.33751e-50
Lj2g3v1550210	-2.68607	7.00849e-06
Lj0g3v0059499	-2.68543	1.00953e-06
Lj4g3v3030590	-2.68438	2.11184e-63
Lj1g3v1788300	-2.68337	0.000212027
Lj0g3v0203659	-2.68283	0.0128967
Lj0g3v0100779	-2.68206	8.24962e-20
Lj0g3v0269159	-2.6783	0.00195018
Lj4g3v3004070	-2.67754	3.94396e-28
Lj6g3v2006080	-2.67664	7.96644e-07
Lj0g3v0205119	-2.67662	0.0242829
Lj1g3v3404510	-2.676	0.000689618
Lj1g3v3847230	-2.67583	6.19392e-05
Lj2g3v3339490	-2.67466	9.28135e-06
Lj0g3v0286559	-2.67286	0.000311992
Lj5g3v0900660	-2.6687	0.000645524
Lj0g3v0276909	-2.66481	0.000432327
Lj2g3v1339030	-2.66216	3.25125e-05
Lj4g3v0189850	-2.66143	4.62979e-17
Lj4g3v0340640	-2.66036	0.000112813
Lj0g3v0006929	-2.65724	0.0243604
Lj5g3v1697000	-2.65691	0.0268095
Lj0g3v0341599	-2.65682	2.20209e-06
Lj0g3v0168099	-2.65454	0.0324905
Lj6g3v1995800	-2.64978	0.0399635
Lj1g3v3646450	-2.64933	5.43053e-17
Lj3g3v1237670	-2.64889	0.0395171
Lj0g3v0079069	-2.64662	6.87917e-09
Lj2g3v0604200	-2.64448	0.0421298
Lj0g3v0200129	-2.64232	0.0103752
Lj3g3v1855710	-2.64116	0.0418383
Lj3g3v3360890	-2.6403	1.396e-07
Lj0g3v0278989	-2.63955	0.0181349
Lj1g3v1638590	-2.6394	8.29847e-26
Lj5g3v2264200	-2.63842	0.0112531
Lj0g3v0170649	-2.63772	0.00363723
Lj0g3v0319869	-2.63671	0.0139835
Lj4g3v1813500	-2.63623	1.69303e-07
Lj0g3v0259549	-2.63447	2.18656e-22
Lj3g3v0602620	-2.63435	2.65701e-09
Lj0g3v0331969	-2.6342	6.72371e-11
Lj1g3v0525440	-2.63021	0.00128413
Lj0g3v0115389	-2.61505	0.000309688
Lj0g3v0006559	-2.61287	5.6603e-05
Lj0g3v0261489	-2.61172	0.0248724
Lj5g3v1062590	-2.61075	0.000349745
Lj2g3v2002290	-2.60835	0.0169322
Lj2g3v1728950	-2.60779	1.53596e-13
Lj3g3v2577070	-2.6074	0.00543252
Lj0g3v0080929	-2.60627	0.00538199
Lj3g3v3556020	-2.60584	1.84455e-10
Lj3g3v0290050	-2.60573	0.00139022
Lj5g3v0841020	-2.60509	1.69944e-09
Lj4g3v1721940	-2.60455	0.0499179
Lj6g3v0293040	-2.60251	0.0007191
Lj6g3v2017380	-2.59763	0.02405
Lj0g3v0072349	-2.59617	0.0309879
Lj4g3v2227860	-2.59147	0.0133178
Lj2g3v3223940	-2.5889	0.0430447
Lj3g3v0397240	-2.58571	0.00573562
Lj2g3v1988600	-2.57892	0.0014912
Lj0g3v0040289	-2.57749	0.00404176
Lj4g3v2990120	-2.57578	5.97553e-21
Lj1g3v3768290	-2.57156	1.48315e-14
Lj2g3v1022800	-2.57038	0.000113518
Lj6g3v0635180	-2.56262	0.0276213
Lj5g3v1794670	-2.56183	0.000154527
Lj0g3v0344119	-2.56086	1.19645e-10
Lj2g3v1828320	-2.55642	2.93885e-05
Lj0g3v0176479	-2.54722	0.0356836
Lj0g3v0244439	-2.54516	1.51951e-07
Lj0g3v0159459	-2.54474	0.0164116
Lj1g3v3404490	-2.54463	0.00441117
Lj3g3v0619290	-2.54096	0.00107492
Lj0g3v0197499	-2.54009	0.0332101
Lj1g3v1134110	-2.54003	4.73647e-05
Lj1g3v1599130	-2.5384	0.0492919
Lj0g3v0132389	-2.52932	9.26586e-11
Lj1g3v0130090	-2.52572	1.46007e-19
Lj5g3v1668310	-2.52229	0.00219597
Lj5g3v0780750	-2.51417	1.34138e-14
Lj4g3v3014550	-2.51307	0.0155037
Lj6g3v1887710	-2.51305	0.000305733
Lj6g3v0527170	-2.51255	0.0407826
Lj6g3v0086450	-2.51045	0.0109047
Lj5g3v1925230	-2.50905	0.0016804
Lj1g3v3023790	-2.50456	5.79934e-11
Lj2g3v1989230	-2.50216	4.55085e-07
Lj0g3v0360899	-2.5008	2.49507e-24
Lj1g3v1930160	-2.49571	2.47917e-18
Lj0g3v0247049	-2.49488	0.0374246
Lj5g3v0359950	-2.49396	0.0208152
Lj2g3v1022840	-2.49306	3.94848e-12
Lj1g3v1786130	-2.49224	1.22859e-12
Lj0g3v0311049	-2.49184	1.37255e-13
Lj1g3v0116610	-2.48278	0.0148216
Lj1g3v1486360	-2.47441	2.1216e-17
Lj2g3v1079450	-2.47378	0.000998694
Lj1g3v1318260	-2.47311	0.0373309
Lj4g3v2742790	-2.47304	0.0375318
Lj0g3v0210099	-2.47133	9.06109e-05
Lj1g3v3256710	-2.47099	3.31977e-11
Lj4g3v2337920	-2.46002	0.00270688
Lj3g3v1983610	-2.45916	1.01838e-12
Lj3g3v0323290	-2.45808	0.000219869
Lj0g3v0101299	-2.4561	2.32385e-05
Lj3g3v2577020	-2.45606	2.12023e-10
Lj0g3v0077549	-2.45339	0.0334315
Lj6g3v0927470	-2.44871	0.0445719
Lj0g3v0016659	-2.44725	0.00313577
Lj3g3v0397200	-2.44374	3.30327e-07
Lj0g3v0005139	-2.44271	7.79889e-06
Lj6g3v1985690	-2.44154	2.15721e-05
Lj0g3v0070079	-2.43894	0.000160806
Lj2g3v1378950	-2.43813	0.003887
Lj0g3v0009879	-2.43778	0.00050026
Lj0g3v0097119	-2.43759	0.0115251
Lj0g3v0119309	-2.43607	0.00294227
Lj0g3v0128659	-2.43357	0.000105959
Lj0g3v0168699	-2.43306	1.7863e-09
Lj3g3v2996040	-2.425	0.00509403
Lj6g3v1874650	-2.41846	0.00508184
Lj6g3v1966590	-2.41576	0.0160774
Lj0g3v0066019	-2.41462	0.00171129
Lj3g3v0966230	-2.4129	3.18831e-16
Lj3g3v2576990	-2.4118	7.12827e-06
Lj3g3v2577040	-2.4112	0.0145299
Lj0g3v0079309	-2.40908	1.88096e-07
Lj0g3v0131189	-2.40421	4.45464e-10
Lj1g3v3289980	-2.40413	1.2604e-15
Lj4g3v1648710	-2.40268	0.0125196
Lj2g3v0659280	-2.40244	0.00831466
Lj2g3v2028880	-2.40219	0.0168939
Lj6g3v2116850	-2.40143	1.07172e-18
Lj5g3v1277120	-2.39947	0.0106086
Lj0g3v0207209	-2.39752	0.00217277
Lj0g3v0083809	-2.39734	0.00394845
Lj0g3v0327009	-2.39733	4.63509e-10
Lj4g3v0072160	-2.39553	0.0234261
Lj0g3v0005109	-2.39539	0.0101381
Lj0g3v0252839	-2.39437	4.47553e-10
Lj3g3v2576960	-2.39383	0.0151996
Lj0g3v0083859	-2.39316	1.16446e-07
Lj1g3v0693950	-2.39283	0.00894582
Lj5g3v0876080	-2.3912	0.000365194
Lj0g3v0149469	-2.39063	0.00489147
Lj0g3v0279089	-2.38951	6.65701e-21
Lj4g3v3001260	-2.38889	1.11898e-09
Lj2g3v1068430	-2.38681	1.52802e-15
Lj0g3v0319379	-2.38676	0.000279414
Lj0g3v0048999	-2.38554	0.0397736
Lj1g3v4719640	-2.38383	3.20367e-08
Lj2g3v1200110	-2.38272	0.0277388
Lj4g3v2227880	-2.38222	0.000101664
Lj2g3v3069820	-2.38164	0.00322461
Lj0g3v0005169	-2.38145	2.78076e-09
Lj3g3v2576010	-2.37732	1.29493e-07
Lj4g3v0398310	-2.37613	0.00394249
Lj5g3v2288880	-2.37091	1.21576e-08
Lj0g3v0159879	-2.36959	0.0317346
Lj5g3v0844470	-2.36943	0.00296948
Lj4g3v2618240	-2.36828	0.00727033
Lj0g3v0359269	-2.36818	0.000140361
Lj0g3v0087539	-2.36757	0.0347639
Lj0g3v0358399	-2.36558	5.65832e-08
Lj2g3v0636560	-2.365	0.0148373
Lj6g3v2043110	-2.36436	5.5104e-05
Lj0g3v0276009	-2.36433	2.82422e-10
Lj0g3v0338069	-2.36386	0.0044584
Lj0g3v0155199	-2.36243	2.14073e-06
Lj1g3v0426510	-2.3599	0.000168804
Lj4g3v0473110	-2.35847	4.74971e-14
Lj3g3v2576980	-2.35687	2.47083e-10
Lj2g3v1022160	-2.35627	0.0220387
Lj1g3v1526050	-2.355	5.40085e-05
Lj4g3v2730360	-2.35374	8.89243e-15
Lj3g3v3527010	-2.35273	0.0147081
Lj2g3v2125200	-2.35183	4.95376e-05
Lj0g3v0059509	-2.35157	9.92433e-08
Lj0g3v0107719	-2.34754	0.000344986
Lj6g3v0931320	-2.34596	0.0151584
Lj0g3v0321459	-2.34545	0.000186255
Lj4g3v2990170	-2.34511	0.0101055
Lj6g3v0388010	-2.34494	0.00526203
Lj5g3v2220260	-2.3439	0.000157365
Lj0g3v0116329	-2.34344	2.12642e-16
Lj0g3v0005239	-2.34249	2.3782e-05
Lj0g3v0109409	-2.34222	1.03843e-05
Lj3g3v1061340	-2.34107	0.012067
Lj0g3v0107919	-2.34067	2.75194e-08
Lj0g3v0043759	-2.33799	0.0209681
Lj0g3v0231959	-2.33634	1.45908e-05
Lj4g3v0341200	-2.33149	0.00771148
Lj4g3v2172740	-2.33131	1.1663e-05
Lj4g3v0485980	-2.33021	1.66899e-06
Lj3g3v0668950	-2.32997	6.20696e-07
Lj3g3v3430140	-2.32943	0.00263348
Lj0g3v0088359	-2.32798	0.0264897
Lj3g3v0461060	-2.32772	0.00037013
Lj0g3v0299669	-2.3272	0.0313258
Lj2g3v1550090	-2.32448	0.0345049
Lj1g3v3384610	-2.3219	3.88784e-32
Lj1g3v1638610	-2.32035	0.00153536
Lj1g3v4528360	-2.32013	2.77312e-26
Lj0g3v0075109	-2.31989	0.0476238
Lj6g3v1903450	-2.31434	0.00756948
Lj3g3v0697050	-2.31364	2.90241e-09
Lj3g3v2385400	-2.31138	0.0132614
Lj0g3v0102209	-2.31082	0.00262451
Lj0g3v0334739	-2.30949	4.55853e-07
Lj1g3v1627500	-2.3091	0.0323229
Lj2g3v0136380	-2.30886	0.00787879
Lj1g3v3846970	-2.30537	0.00284892
Lj1g3v0862920	-2.30385	0.00162864
Lj5g3v1723820	-2.30303	5.87818e-09
Lj0g3v0356049	-2.30269	4.49023e-07
Lj3g3v3016610	-2.30213	0.00836561
Lj3g3v2960740	-2.3007	0.0048742
Lj3g3v2576970	-2.3007	1.88754e-05
Lj5g3v2217190	-2.30056	4.95108e-15
Lj0g3v0213289	-2.29823	2.13653e-05
Lj5g3v0369970	-2.29557	9.11943e-22
Lj3g3v1930810	-2.29256	0.000141954
Lj0g3v0005129	-2.29186	0.0204873
Lj4g3v3112830	-2.29108	3.72133e-08
Lj0g3v0256499	-2.2902	0.0466404
Lj0g3v0131129	-2.28763	1.60241e-08
Lj0g3v0145409	-2.28656	3.60716e-07
Lj4g3v2161440	-2.28603	8.21102e-07
Lj0g3v0309159	-2.28595	9.66614e-05
Lj1g3v1526240	-2.28439	9.08088e-09
Lj0g3v0327019	-2.27859	9.75193e-18
Lj1g3v0318090	-2.27722	0.023317
Lj3g3v1193480	-2.274	0.00622219
Lj2g3v1339040	-2.27024	0.000333978
Lj4g3v0336140	-2.26836	1.29851e-05
Lj0g3v0234529	-2.26803	0.00248623
Lj1g3v3458730	-2.26758	6.65565e-26
Lj0g3v0342669	-2.26689	2.48994e-06
Lj0g3v0107909	-2.26601	5.09144e-16
Lj6g3v1078630	-2.26423	7.20567e-07
Lj0g3v0066539	-2.26305	2.29421e-08
Lj1g3v2140820	-2.26254	0.00591101
Lj2g3v1277680	-2.26165	0.00113284
Lj5g3v0310220	-2.26093	0.000157797
Lj4g3v2951220	-2.26073	0.00234005
Lj0g3v0259509	-2.2565	9.39904e-32
Lj4g3v0485090	-2.25644	1.75908e-10
Lj0g3v0020249	-2.25428	0.00873668
Lj0g3v0286419	-2.2531	2.21404e-15
Lj0g3v0110979	-2.25179	0.0488494
Lj0g3v0221059	-2.25056	0.0137232
Lj5g3v1654150	-2.24949	0.0399937
Lj2g3v2411350	-2.24559	1.58713e-05
Lj1g3v2534990	-2.24396	0.000336174
Lj0g3v0015599	-2.24367	9.84557e-10
Lj6g3v2006160	-2.24114	8.2564e-14
Lj1g3v0589810	-2.23797	1.81466e-11
Lj0g3v0128639	-2.23744	0.0231486
Lj0g3v0289169	-2.23694	0.0110916
Lj4g3v1896550	-2.23541	5.27314e-05
Lj6g3v1229370	-2.23533	0.0232577
Lj3g3v0128220	-2.23069	9.32743e-09
Lj4g3v3112840	-2.23069	5.81306e-11
Lj0g3v0005119	-2.22641	4.67403e-05
Lj0g3v0101199	-2.2216	0.00813249
Lj0g3v0222339	-2.21727	0.0068151
Lj0g3v0117929	-2.21708	0.0029375
Lj4g3v1876850	-2.21697	0.000121899
Lj0g3v0302429	-2.21609	0.00409821
Lj0g3v0098989	-2.21447	1.79454e-05
Lj3g3v1669350	-2.21239	0.0423874
Lj1g3v2141020	-2.21211	0.00192269
Lj3g3v2577060	-2.2112	0.000160033
Lj0g3v0364269	-2.20201	0.0149823
Lj0g3v0211579	-2.19996	1.7557e-05
Lj0g3v0182389	-2.19864	7.62963e-06
Lj2g3v2002250	-2.19774	3.34568e-11
Lj0g3v0067499	-2.19696	0.00941352
Lj0g3v0300579	-2.19193	1.0044e-06
Lj0g3v0076179	-2.19168	0.000599366
Lj0g3v0130049	-2.18881	0.00483477
Lj1g3v0116530	-2.18872	0.0337785
Lj3g3v2577010	-2.18829	3.09981e-08
Lj5g3v0841310	-2.18828	0.00793378
Lj0g3v0278459	-2.18623	0.000978096
Lj5g3v1003980	-2.18064	0.0193136
Lj0g3v0258029	-2.17975	0.00414935
Lj6g3v1825300	-2.17544	3.504e-16
Lj0g3v0097239	-2.17536	0.0433697
Lj4g3v1896560	-2.17404	3.52315e-05
Lj0g3v0291169	-2.17365	0.000129904
Lj2g3v2948520	-2.17344	0.00131417
Lj4g3v1534900	-2.17005	3.20499e-12
Lj0g3v0155979	-2.16995	5.52194e-13
Lj0g3v0005249	-2.16413	0.000242933
Lj4g3v1772600	-2.1639	3.12484e-17
Lj0g3v0100769	-2.16261	0.000706949
Lj3g3v3440310	-2.16244	3.32843e-11
Lj0g3v0304969	-2.16019	7.13551e-09
Lj4g3v1273920	-2.15969	7.05135e-11
Lj3g3v0718300	-2.15828	2.15905e-23
Lj2g3v2172950	-2.15757	0.00080239
Lj0g3v0182089	-2.15604	0.0372081
Lj1g3v4717340	-2.15441	3.85089e-06
Lj5g3v1552060	-2.15435	0.0180026
Lj3g3v1378160	-2.15192	0.017847
Lj5g3v1494620	-2.15118	7.21248e-22
Lj3g3v1376940	-2.15104	0.0276351
Lj0g3v0065969	-2.15011	0.00213991
Lj2g3v0167010	-2.14982	0.00576221
Lj0g3v0206109	-2.14771	0.00462206
Lj0g3v0228939	-2.14746	0.0249046
Lj4g3v0423190	-2.14479	0.031762
Lj1g3v3438820	-2.14329	0.0111429
Lj0g3v0329279	-2.14253	0.000180544
Lj0g3v0155449	-2.14224	9.97827e-05
Lj0g3v0086239	-2.14215	1.5035e-05
Lj0g3v0100669	-2.14144	0.00170696
Lj3g3v2576920	-2.13702	0.00665824
Lj0g3v0141059	-2.13563	4.86855e-06
Lj0g3v0346819	-2.13538	1.6865e-09
Lj3g3v2576940	-2.13228	3.6242e-08
Lj0g3v0034439	-2.12951	0.00155743
Lj5g3v2241030	-2.12904	0.0189302
Lj6g3v0378000	-2.1274	3.39437e-06
Lj5g3v2244570	-2.12479	0.000160571
Lj5g3v0067690	-2.12357	2.47133e-14
Lj0g3v0209949	-2.12139	2.31387e-08
Lj0g3v0065739	-2.12121	2.96569e-07
Lj3g3v3527310	-2.12116	0.0123781
Lj0g3v0005159	-2.12112	6.65167e-07
Lj4g3v3014510	-2.11931	6.4703e-05
Lj0g3v0005069	-2.11928	0.00774981
Lj0g3v0112059	-2.11837	0.0384623
Lj0g3v0197219	-2.11353	2.16507e-10
Lj2g3v0716020	-2.11259	1.771e-09
Lj0g3v0162329	-2.11133	0.0396578
Lj4g3v1329920	-2.10999	0.00702292
Lj0g3v0066009	-2.109	0.010007
Lj2g3v1415240	-2.10781	1.65969e-09
Lj0g3v0059069	-2.1072	0.0313142
Lj2g3v2017400	-2.10718	5.88156e-09
Lj0g3v0056979	-2.10705	0.000168627
Lj0g3v0005089	-2.10291	1.88829e-07
Lj4g3v1213530	-2.09907	0.00199759
Lj0g3v0248129	-2.099	0.00274861
Lj1g3v5060570	-2.09337	0.00110325
Lj0g3v0122949	-2.091	0.00182004
Lj4g3v2630970	-2.08953	8.37173e-37
Lj0g3v0057489	-2.08914	0.0111071
Lj3g3v3639080	-2.08672	5.20986e-09
Lj4g3v0073810	-2.0847	0.0469
Lj1g3v3716860	-2.08465	0.0144534
Lj2g3v0044790	-2.08303	0.000464805
Lj0g3v0356059	-2.08298	1.95712e-18
Lj0g3v0091609	-2.0794	0.00435875
Lj4g3v2990110	-2.07228	6.35756e-08
Lj1g3v1220240	-2.07113	1.26474e-06
Lj4g3v1222580	-2.07098	0.00197525
Lj0g3v0309169	-2.06945	0.000187472
Lj4g3v2215160	-2.06865	4.97388e-50
Lj0g3v0056869	-2.06763	0.0106126
Lj5g3v2264090	-2.06662	1.01054e-06
Lj0g3v0033099	-2.06596	0.00235177
Lj1g3v2941900	-2.0591	0.0217616
Lj1g3v3768270	-2.05857	3.74198e-06
Lj0g3v0166379	-2.05838	1.40864e-05
Lj2g3v0636320	-2.0566	7.10248e-05
Lj2g3v2003030	-2.05627	2.37715e-18
Lj0g3v0360359	-2.05606	4.66752e-35
Lj1g3v4694290	-2.05433	0.0115456
Lj0g3v0192119	-2.05181	0.000537677
Lj0g3v0126279	-2.05157	0.00284747
Lj0g3v0344679	-2.05096	0.0109085
Lj6g3v0728930	-2.05061	0.021028
Lj3g3v1377980	-2.04978	0.000160032
Lj1g3v2839220	-2.04952	1.28957e-15
Lj0g3v0213179	-2.04755	1.07981e-06
Lj4g3v0341230	-2.04606	2.48884e-25
Lj1g3v4080710	-2.04591	3.06199e-14
Lj1g3v1930180	-2.04345	1.69403e-08
Lj1g3v0129940	-2.04247	0.0238529
Lj4g3v2489520	-2.04128	4.01307e-17
Lj5g3v1169780	-2.04084	5.15162e-12
Lj0g3v0196349	-2.04035	1.49787e-05
Lj0g3v0286429	-2.03855	3.13497e-15
Lj6g3v2192200	-2.03837	0.0101563
Lj0g3v0172509	-2.03815	3.75706e-05
Lj0g3v0348039	-2.03543	1.94279e-12
Lj4g3v2022710	-2.03443	0.00643458
Lj0g3v0158719	-2.03368	1.78705e-05
Lj3g3v2577000	-2.03244	4.52446e-08
Lj4g3v1154250	-2.03209	7.09728e-11
Lj6g3v1038830	-2.03166	0.000283141
Lj0g3v0342089	-2.02921	5.84341e-10
Lj0g3v0226069	-2.0285	0.00709433
Lj4g3v1881700	-2.02519	2.55071e-10
Lj3g3v1182360	-2.02357	1.90965e-07
Lj0g3v0011739	-2.02326	0.000209844
Lj0g3v0041929	-2.02317	0.000239466
Lj3g3v2925250	-2.02257	9.74074e-07
Lj0g3v0102179	-2.02245	2.40742e-07
Lj4g3v1073490	-2.02223	1.34381e-08
Lj2g3v2758900	-2.02023	0.00592793
Lj4g3v0412880	-2.02004	0.0457673
Lj0g3v0357379	-2.01977	0.0239391
Lj2g3v0852090	-2.01934	0.00359005
Lj0g3v0234039	-2.01839	2.31022e-20
Lj2g3v0632120	-2.01591	9.25562e-43
Lj4g3v0485100	-2.01548	2.54723e-10
Lj2g3v1022820	-2.01518	0.0165382
Lj2g3v2365790	-2.01328	4.46429e-11
Lj1g3v4404350	-2.01158	1.32247e-10
Lj5g3v0408240	-2.01084	0.000414812
Lj0g3v0057309	-2.0097	8.94605e-12
Lj3g3v0614750	-2.00796	6.51434e-08
Lj5g3v1062400	-2.00612	9.31557e-08
Lj0g3v0088289	-2.00511	0.00161439
Lj0g3v0188849	-2.00482	1.25002e-09
Lj2g3v1199950	-2.00425	1.44771e-05
Lj0g3v0134679	-2.00338	0.0220164
Lj3g3v3700190	-2.0026	1.03078e-05
Lj4g3v1327450	-2.00147	0.037604
Lj0g3v0231289	-2.00015	0.0285718
Lj5g3v0106070	-1.99975	0.00362202
Lj2g3v0620850	-1.99809	8.98583e-06
Lj4g3v1287250	-1.99413	6.8966e-14
Lj6g3v1513660	-1.99353	0.000235941
Lj0g3v0158649	-1.99343	1.09281e-12
Lj0g3v0161369	-1.9919	0.0324029
Lj2g3v2412450	-1.99186	0.000394954
Lj4g3v2376130	-1.99118	0.00211274
Lj4g3v1214560	-1.99066	0.0186981
Lj0g3v0235229	-1.98746	0.00461047
Lj3g3v0666900	-1.98725	6.3246e-09
Lj1g3v3438830	-1.9844	0.0114851
Lj2g3v1389030	-1.98378	0.0414651
Lj6g3v0082150	-1.98357	1.68834e-06
Lj0g3v0008039	-1.98354	0.000116702
Lj3g3v2718830	-1.98241	0.0324667
Lj0g3v0244709	-1.98021	2.88615e-07
Lj0g3v0157489	-1.98021	0.033725
Lj6g3v2204850	-1.97981	0.00706714
Lj4g3v1549420	-1.97896	1.28937e-12
Lj1g3v5060450	-1.97864	0.0032
Lj1g3v4834110	-1.97814	0.0153062
Lj2g3v1757350	-1.97489	0.0227556
Lj0g3v0280329	-1.97445	0.00332905
Lj1g3v0984500	-1.97343	0.0445702
Lj2g3v0040560	-1.97337	0.0114474
Lj0g3v0247229	-1.97334	2.82048e-06
Lj3g3v3362020	-1.97145	3.53968e-34
Lj4g3v0166370	-1.96998	0.0183974
Lj6g3v0388020	-1.96751	0.0152338
Lj1g3v1091110	-1.96502	0.0112659
Lj4g3v2717190	-1.96381	9.14677e-14
Lj2g3v0634890	-1.96217	2.39686e-07
Lj6g3v2204840	-1.96062	3.04707e-18
Lj1g3v0426650	-1.95592	0.00738884
Lj0g3v0073129	-1.95454	0.0009045
Lj6g3v1078580	-1.95277	7.21656e-22
Lj3g3v2577160	-1.95266	4.02089e-07
Lj0g3v0334749	-1.95224	0.00111412
Lj2g3v2413480	-1.95052	2.65647e-28
Lj0g3v0273879	-1.95052	0.0100992
Lj3g3v2442040	-1.95024	1.52655e-05
Lj5g3v1530100	-1.95012	3.92916e-11
Lj0g3v0214829	-1.94912	3.611e-05
Lj0g3v0078049	-1.94889	0.00261282
Lj6g3v0933420	-1.94853	0.0337268
Lj0g3v0259539	-1.94791	5.97052e-08
Lj1g3v3904450	-1.9467	3.22221e-11
Lj0g3v0213339	-1.94657	1.05779e-09
Lj3g3v3527190	-1.94502	0.0246179
Lj5g3v0710970	-1.94364	0.000381027
Lj0g3v0230639	-1.94159	3.17533e-21
Lj3g3v3291700	-1.94105	5.33639e-07
Lj3g3v1876300	-1.94087	5.73167e-05
Lj0g3v0159219	-1.9395	0.00281478
Lj6g3v2017490	-1.93913	0.00133609
Lj6g3v1720580	-1.93762	0.00150992
Lj1g3v1648970	-1.93667	4.81745e-07
Lj0g3v0073179	-1.93612	0.0162464
Lj3g3v0512950	-1.93561	3.05219e-07
Lj5g3v1097030	-1.93509	0.0417754
Lj2g3v2171730	-1.93176	0.00184002
Lj0g3v0129639	-1.93064	7.23862e-09
Lj4g3v1881680	-1.93027	0.0240543
Lj1g3v4848410	-1.92967	0.00235652
Lj0g3v0058299	-1.92809	9.92183e-07
Lj6g3v2116920	-1.92587	1.92642e-07
Lj1g3v0129600	-1.92465	0.0254189
Lj0g3v0139149	-1.92396	0.000173859
Lj6g3v2007040	-1.92184	1.2464e-09
Lj3g3v3386540	-1.92	0.0255082
Lj0g3v0344659	-1.91986	2.59588e-06
Lj1g3v2373470	-1.91945	0.000830765
Lj1g3v0415660	-1.91915	1.46465e-07
Lj3g3v0614730	-1.91809	0.000437907
Lj5g3v2182470	-1.91655	2.67019e-06
Lj0g3v0103199	-1.91528	9.11492e-07
Lj4g3v2991220	-1.91523	9.42457e-07
Lj5g3v0087250	-1.91465	0.00113773
Lj2g3v0347270	-1.91437	7.45643e-06
Lj0g3v0074829	-1.91393	0.0104581
Lj5g3v2241100	-1.91388	5.93918e-06
Lj4g3v1089140	-1.91345	1.30521e-09
Lj0g3v0230189	-1.91334	0.000659222
Lj2g3v2279560	-1.91205	0.0300655
Lj3g3v0668940	-1.90895	1.08816e-05
Lj0g3v0071739	-1.90706	0.0421208
Lj0g3v0199339	-1.90601	8.16922e-07
Lj0g3v0034949	-1.90537	0.00625168
Lj2g3v1468160	-1.9047	0.0133527
Lj3g3v2657800	-1.90445	1.3535e-09
Lj5g3v1998960	-1.90373	0.00260278
Lj4g3v1617880	-1.90357	1.53836e-07
Lj2g3v1989000	-1.90106	0.00754525
Lj1g3v2840240	-1.90079	0.0200077
Lj2g3v0146710	-1.8981	9.30153e-05
Lj1g3v1386490	-1.89696	2.98826e-25
Lj0g3v0191199	-1.89559	4.88615e-17
Lj4g3v1880230	-1.89421	1.10873e-13
Lj3g3v3430230	-1.89408	1.88922e-08
Lj2g3v2088090	-1.89373	0.0141262
Lj0g3v0111409	-1.89362	0.00911894
Lj0g3v0330909	-1.89226	2.34176e-06
Lj0g3v0150409	-1.89137	3.08439e-08
Lj0g3v0129659	-1.89045	2.84149e-07
Lj4g3v0336890	-1.88953	7.20297e-37
Lj3g3v1567750	-1.88718	6.79474e-07
Lj0g3v0318099	-1.88618	0.00015611
Lj0g3v0259779	-1.88358	0.0447308
Lj2g3v1024320	-1.88221	5.7999e-06
Lj5g3v2288690	-1.88207	0.0225924
Lj6g3v0057880	-1.88027	1.08743e-17
Lj5g3v2182430	-1.87894	0.000300669
Lj6g3v1573440	-1.87476	0.0017571
Lj0g3v0140429	-1.87366	0.000443265
Lj0g3v0146019	-1.87365	0.0355959
Lj3g3v1378200	-1.87361	1.30325e-05
Lj2g3v1292120	-1.8735	5.87729e-23
Lj0g3v0115399	-1.87148	7.78621e-06
Lj0g3v0331989	-1.87048	0.0200849
Lj0g3v0274689	-1.86994	0.0360908
Lj0g3v0066529	-1.86973	8.14916e-07
Lj3g3v1983630	-1.86924	0.00931548
Lj3g3v2040000	-1.86901	2.93809e-19
Lj1g3v3716890	-1.86587	0.00115462
Lj1g3v4763490	-1.86383	0.0192938
Lj0g3v0261479	-1.86281	7.42218e-05
Lj2g3v1880810	-1.86133	0.00878856
Lj4g3v3099610	-1.86054	0.0185445
Lj2g3v1988720	-1.85951	1.77245e-21
Lj2g3v2125250	-1.8588	0.0189815
Lj5g3v1498270	-1.85637	0.000383219
Lj1g3v4447120	-1.85428	9.65439e-07
Lj1g3v2416620	-1.85326	1.37291e-10
Lj4g3v2951310	-1.85272	0.000975899
Lj2g3v2125270	-1.85252	0.0386007
Lj6g3v1018450	-1.8524	1.31939e-34
Lj6g3v0433920	-1.85047	1.92921e-05
Lj0g3v0093589	-1.84922	0.0300504
Lj1g3v3933500	-1.848	0.0191234
Lj4g3v2731650	-1.84708	8.27093e-08
Lj5g3v1207770	-1.84461	0.016367
Lj4g3v0388240	-1.84269	0.00311544
Lj2g3v3085370	-1.84225	0.00150572
Lj2g3v1718730	-1.84192	0.000424793
Lj4g3v1880450	-1.84119	8.32165e-06
Lj2g3v1019740	-1.8387	4.27766e-07
Lj0g3v0100099	-1.83729	0.000438982
Lj0g3v0020279	-1.83723	3.23085e-14
Lj1g3v2482430	-1.83716	0.0257044
Lj0g3v0329029	-1.83693	2.40797e-08
Lj0g3v0297359	-1.83639	0.0175859
Lj0g3v0217239	-1.83585	0.000296773
Lj0g3v0327219	-1.83469	4.76573e-13
Lj0g3v0193039	-1.83425	0.00149679
Lj4g3v2668400	-1.83344	0.000121851
Lj1g3v4518320	-1.8301	1.53298e-23
Lj4g3v0912460	-1.82993	2.03372e-05
Lj2g3v0632130	-1.82955	9.87034e-34
Lj5g3v1817300	-1.82767	0.0346296
Lj3g3v2949660	-1.82709	1.28961e-09
Lj2g3v1455470	-1.82689	2.41234e-09
Lj2g3v2365800	-1.82654	4.74706e-16
Lj6g3v1371870	-1.82636	5.20824e-13
Lj5g3v0659450	-1.82593	4.49188e-23
Lj4g3v2788050	-1.82326	0.000516425
Lj0g3v0192369	-1.81933	2.77404e-05
Lj4g3v0166380	-1.81709	0.00815358
Lj3g3v2188220	-1.81586	1.25127e-06
Lj0g3v0157189	-1.81578	0.000356409
Lj0g3v0005149	-1.81572	4.21458e-06
Lj3g3v0598470	-1.81503	0.00355247
Lj0g3v0314389	-1.81345	2.77266e-05
Lj0g3v0245009	-1.81273	4.6197e-08
Lj0g3v0305359	-1.81233	6.75742e-11
Lj0g3v0087959	-1.81229	5.68043e-05
Lj1g3v3020970	-1.81133	0.00849084
Lj1g3v4941820	-1.81129	8.62329e-05
Lj0g3v0303549	-1.80922	0.000114475
Lj5g3v1208450	-1.80919	0.0482686
Lj5g3v1853270	-1.80914	2.67003e-23
Lj2g3v2291670	-1.80863	7.48016e-18
Lj6g3v0001230	-1.80768	0.000496485
Lj6g3v0792060	-1.80763	0.00892357
Lj5g3v0290450	-1.80757	0.00143127
Lj5g3v0510930	-1.80603	0.00345248
Lj1g3v5060610	-1.80602	0.000678285
Lj4g3v0975530	-1.80573	0.00615209
Lj0g3v0253369	-1.80381	3.04761e-11
Lj0g3v0197279	-1.80331	1.31457e-07
Lj5g3v0228130	-1.80258	8.52813e-12
Lj0g3v0251399	-1.80241	0.0247207
Lj3g3v0870610	-1.7992	3.62953e-08
Lj3g3v3336160	-1.79879	0.0134934
Lj3g3v0776160	-1.7979	0.00148673
Lj5g3v1171110	-1.79604	7.11922e-11
Lj0g3v0065959	-1.79522	1.82682e-28
Lj0g3v0333809	-1.79497	0.0206817
Lj0g3v0290339	-1.79338	0.00243044
Lj6g3v0727660	-1.79211	6.70635e-08
Lj2g3v3223960	-1.78973	0.00160277
Lj0g3v0187919	-1.78773	0.0216262
Lj4g3v2172720	-1.78761	0.00740176
Lj3g3v3067940	-1.78746	0.000379179
Lj0g3v0079319	-1.78698	1.93408e-05
Lj6g3v0672160	-1.78608	4.15068e-13
Lj5g3v0510790	-1.78485	0.00689693
Lj4g3v1107890	-1.78398	0.000154391
Lj4g3v0948870	-1.78311	2.61856e-06
Lj1g3v2373530	-1.78231	0.000220495
Lj0g3v0147519	-1.78067	7.89386e-06
Lj5g3v1171090	-1.78044	0.0189062
Lj0g3v0294849	-1.77932	0.000274386
Lj0g3v0255899	-1.77927	7.45801e-12
Lj1g3v4483780	-1.77919	8.93714e-11
Lj4g3v1285040	-1.77783	1.18967e-05
Lj3g3v2908690	-1.77739	3.68462e-10
Lj0g3v0124999	-1.77412	1.41845e-07
Lj6g3v2171970	-1.77393	0.000192625
Lj0g3v0105559	-1.7736	0.0364793
Lj2g3v2089660	-1.77265	0.0119815
Lj2g3v1436750	-1.77056	0.0105092
Lj2g3v1717620	-1.76951	9.7339e-08
Lj4g3v2363110	-1.76649	0.0200272
Lj1g3v0901970	-1.76567	8.14002e-07
Lj4g3v2375030	-1.76516	0.0329157
Lj6g3v1008200	-1.76337	0.000105911
Lj3g3v2330900	-1.76299	0.00258357
Lj3g3v2480950	-1.7627	1.26326e-09
Lj6g3v0028880	-1.76181	0.0354921
Lj2g3v1536210	-1.75919	0.000631682
Lj5g3v0308640	-1.75894	0.0493262
Lj2g3v1455450	-1.75851	0.00336842
Lj0g3v0072979	-1.75789	3.33158e-17
Lj1g3v4850500	-1.75782	0.03438
Lj1g3v4626590	-1.7556	0.0446964
Lj0g3v0231659	-1.75397	0.000111138
Lj1g3v3384690	-1.75297	0.0420748
Lj2g3v3260100	-1.75242	0.00115073
Lj4g3v0353480	-1.75221	4.59911e-05
Lj0g3v0073719	-1.75161	1.8528e-12
Lj2g3v3019650	-1.75101	1.48994e-05
Lj1g3v0913250	-1.75087	2.68045e-06
Lj0g3v0186469	-1.75029	0.000182674
Lj5g3v0659440	-1.75024	1.959e-15
Lj1g3v3088410	-1.74853	6.4702e-10
Lj2g3v2661500	-1.74846	0.00831466
Lj5g3v2167360	-1.7466	0.019618
Lj2g3v1171110	-1.74642	9.57009e-19
Lj0g3v0173999	-1.74446	0.0169023
Lj1g3v4764240	-1.74446	0.0167117
Lj2g3v1829910	-1.73991	0.0022681
Lj5g3v0254490	-1.7387	9.50832e-09
Lj0g3v0196109	-1.73818	0.00227931
Lj3g3v0666910	-1.73778	0.00251582
Lj2g3v2855880	-1.73763	0.00695238
Lj3g3v2517540	-1.73716	0.00264965
Lj1g3v2141040	-1.73634	5.05268e-05
Lj1g3v1787470	-1.73623	6.0214e-07
Lj5g3v0255660	-1.73522	9.58707e-09
Lj3g3v0429610	-1.73495	9.21261e-06
Lj1g3v1399260	-1.73461	0.0494229
Lj0g3v0316379	-1.73358	0.0375481
Lj0g3v0022859	-1.73267	0.00580709
Lj0g3v0070589	-1.73265	1.24604e-09
Lj3g3v3117690	-1.73119	6.3696e-07
Lj4g3v1389070	-1.73099	0.000255194
Lj4g3v3014580	-1.73012	1.02734e-15
Lj1g3v3462880	-1.73012	0.0186163
Lj5g3v2062040	-1.72762	0.016142
Lj4g3v1062110	-1.72711	0.00315737
Lj1g3v3716990	-1.7263	0.012345
Lj0g3v0148389	-1.7253	0.00099264
Lj3g3v3083410	-1.72415	5.83221e-11
Lj0g3v0216759	-1.72351	0.000295108
Lj2g3v2970670	-1.72071	1.04685e-08
Lj0g3v0195809	-1.71881	0.00243507
Lj0g3v0022879	-1.71876	0.0132933
Lj0g3v0226479	-1.71735	0.000244236
Lj4g3v0216610	-1.71715	0.00795875
Lj6g3v1679480	-1.71599	0.0130882
Lj2g3v0264280	-1.71513	0.0229839
Lj0g3v0334729	-1.71439	5.06765e-15
Lj4g3v1585900	-1.71387	1.85101e-06
Lj0g3v0099329	-1.71256	0.00313469
Lj0g3v0168689	-1.71178	0.0139601
Lj0g3v0256039	-1.71175	0.0242542
Lj0g3v0152889	-1.71062	0.0413827
Lj2g3v3413380	-1.70949	0.0016613
Lj6g3v1825310	-1.70816	0.00757385
Lj5g3v1371540	-1.70772	0.0418538
Lj3g3v2576930	-1.70767	0.00111898
Lj5g3v1697810	-1.70651	8.25008e-09
Lj2g3v3260150	-1.70537	1.81685e-05
Lj0g3v0023109	-1.70535	1.09412e-16
Lj0g3v0186179	-1.70526	0.016413
Lj1g3v4483900	-1.70488	8.6696e-05
Lj1g3v0488960	-1.70485	3.34926e-11
Lj1g3v5060660	-1.70407	2.03898e-05
Lj0g3v0106639	-1.70367	0.00621618
Lj4g3v2096050	-1.70295	0.00513668
Lj0g3v0080869	-1.70287	5.20811e-11
Lj1g3v4394330	-1.70064	0.000215709
Lj1g3v0129230	-1.70029	0.0158496
Lj3g3v1631690	-1.70019	7.16462e-08
Lj0g3v0299319	-1.69958	0.00544257
Lj6g3v0000210	-1.69955	2.07293e-05
Lj0g3v0253349	-1.69816	1.58257e-09
Lj4g3v1881070	-1.69793	0.000101365
Lj1g3v4383290	-1.6965	0.00038453
Lj3g3v2887110	-1.69565	0.00827927
Lj1g3v1363340	-1.69447	0.00811944
Lj0g3v0276929	-1.69418	0.000743199
Lj3g3v2661990	-1.69307	0.0058126
Lj4g3v1604500	-1.69292	0.0165148
Lj1g3v3558190	-1.69247	0.00538562
Lj0g3v0188939	-1.69151	0.00441117
Lj0g3v0256449	-1.69138	7.08222e-12
Lj0g3v0036899	-1.69136	0.00654347
Lj2g3v0205600	-1.68994	1.55214e-11
Lj0g3v0317639	-1.6892	0.000624831
Lj3g3v0478130	-1.68862	0.0234829
Lj0g3v0329309	-1.6863	0.0041583
Lj0g3v0340879	-1.68589	0.000163118
Lj0g3v0300759	-1.68588	0.0192393
Lj0g3v0132009	-1.68422	0.00802867
Lj2g3v0621060	-1.68347	1.88855e-13
Lj1g3v0116580	-1.68328	0.0450299
Lj0g3v0141079	-1.6817	6.34813e-06
Lj1g3v0128930	-1.6814	0.0155153
Lj5g3v0308860	-1.67825	5.12722e-25
Lj4g3v2604010	-1.67764	0.00698438
Lj4g3v0177630	-1.67732	0.00924952
Lj0g3v0041599	-1.67646	8.32446e-06
Lj0g3v0336779	-1.67478	0.00524386
Lj3g3v1128980	-1.6743	0.00290067
Lj3g3v3639090	-1.67244	0.0146941
Lj3g3v2806860	-1.6723	2.3598e-09
Lj0g3v0348509	-1.67098	0.000189493
Lj2g3v0462690	-1.67078	4.99942e-05
Lj3g3v3737690	-1.67075	1.02968e-05
Lj1g3v4614470	-1.67016	0.0363769
Lj1g3v0526480	-1.66906	0.00111663
Lj0g3v0284419	-1.66875	0.01996
Lj3g3v0044090	-1.6687	0.0134353
Lj0g3v0102979	-1.66688	0.00466132
Lj0g3v0073529	-1.66661	3.49784e-05
Lj6g3v0521680	-1.6666	0.0268943
Lj0g3v0317539	-1.66373	0.0272664
Lj0g3v0329079	-1.66338	1.54633e-05
Lj0g3v0161789	-1.66181	0.0203192
Lj3g3v2576020	-1.66106	2.70548e-06
Lj6g3v0781010	-1.66071	6.04289e-07
Lj5g3v1692530	-1.65977	2.53853e-13
Lj0g3v0290549	-1.65959	0.0115891
Lj0g3v0300549	-1.65891	0.0112046
Lj0g3v0088319	-1.65881	0.000513629
Lj0g3v0044519	-1.65859	0.044507
Lj0g3v0218019	-1.65831	0.000612776
Lj0g3v0336269	-1.65549	0.0194333
Lj0g3v0222769	-1.65338	0.0356056
Lj0g3v0307269	-1.6502	0.0025532
Lj0g3v0170279	-1.64991	0.0093129
Lj2g3v2598850	-1.64945	0.0094009
Lj4g3v3114690	-1.64856	0.00265834
Lj0g3v0010189	-1.64799	0.0273295
Lj4g3v1880730	-1.64798	4.2956e-19
Lj3g3v0642510	-1.64661	5.72922e-16
Lj0g3v0257449	-1.64657	1.10166e-06
Lj0g3v0059599	-1.64577	4.80834e-08
Lj4g3v0484780	-1.64468	4.30519e-09
Lj0g3v0114919	-1.64368	0.00137672
Lj1g3v3975160	-1.64289	1.60185e-05
Lj0g3v0351679	-1.64178	4.84628e-09
Lj1g3v0426610	-1.64139	0.000300401
Lj3g3v2441700	-1.63563	0.00171829
Lj4g3v1614550	-1.63411	9.56372e-15
Lj0g3v0271889	-1.63369	2.71383e-17
Lj4g3v0423000	-1.63326	2.49499e-08
Lj5g3v1601810	-1.63132	1.30381e-11
Lj0g3v0312599	-1.6313	4.01408e-05
Lj0g3v0114429	-1.63128	0.0220916
Lj0g3v0276919	-1.63102	1.19783e-06
Lj4g3v1107380	-1.63036	0.00387093
Lj6g3v1629960	-1.62942	0.00116079
Lj5g3v1914070	-1.62936	1.69526e-25
Lj4g3v1222590	-1.62828	1.12593e-16
Lj1g3v4454680	-1.62777	1.88168e-07
Lj1g3v1732310	-1.62705	6.01202e-05
Lj5g3v1062390	-1.62658	0.000268543
Lj0g3v0214529	-1.62619	0.0441471
Lj4g3v2826730	-1.62491	2.13778e-07
Lj5g3v0962680	-1.6246	0.00324235
Lj4g3v3014280	-1.62459	8.83017e-08
Lj3g3v3236500	-1.62416	2.7438e-08
Lj4g3v0353470	-1.6239	0.0457288
Lj3g3v3338140	-1.62384	0.0468135
Lj2g3v2088330	-1.62351	0.0495611
Lj3g3v0349320	-1.6235	6.49281e-05
Lj0g3v0005079	-1.61999	0.00132339
Lj4g3v3014250	-1.61867	0.0033765
Lj2g3v1194190	-1.61807	0.000139132
Lj1g3v4404340	-1.6165	0.00193861
Lj1g3v1686830	-1.6161	6.4543e-16
Lj0g3v0095739	-1.61526	0.0072108
Lj5g3v2244560	-1.61511	1.87761e-09
Lj0g3v0112429	-1.61432	0.0033062
Lj4g3v0445320	-1.61215	4.90278e-05
Lj0g3v0321629	-1.61089	0.00114656
Lj1g3v3716620	-1.61062	0.0145447
Lj2g3v0743130	-1.60935	5.50325e-12
Lj5g3v0308670	-1.60847	2.37762e-06
Lj2g3v1989250	-1.60791	1.95227e-14
Lj0g3v0345799	-1.60745	0.0458832
Lj3g3v1393570	-1.60578	1.37144e-07
Lj0g3v0063059	-1.60566	2.76886e-05
Lj0g3v0304989	-1.60432	0.000171382
Lj1g3v1743570	-1.60394	0.000682144
Lj1g3v0826050	-1.60386	5.40673e-17
Lj1g3v1486180	-1.60349	0.00201929
Lj0g3v0234169	-1.60327	0.00388271
Lj2g3v3109890	-1.60193	0.00180784
Lj0g3v0156989	-1.6011	0.027905
Lj2g3v2001600	-1.59989	0.0054776
Lj5g3v1665210	-1.59814	0.0103421
Lj0g3v0017249	-1.59798	0.0434144
Lj2g3v3260130	-1.59767	5.62159e-19
Lj0g3v0235609	-1.5976	0.000176746
Lj2g3v0934050	-1.5973	0.00557882
Lj0g3v0246869	-1.59542	0.0477799
Lj4g3v2267640	-1.59461	2.1986e-20
Lj2g3v0934070	-1.5941	1.15956e-08
Lj2g3v1499280	-1.59391	0.000777622
Lj0g3v0239049	-1.59279	0.0153766
Lj6g3v1270810	-1.59279	7.08454e-07
Lj4g3v1896540	-1.59156	0.00123101
Lj4g3v0153800	-1.59128	9.95146e-24
Lj0g3v0260029	-1.58986	0.0136478
Lj4g3v2227870	-1.58966	0.0240864
Lj0g3v0131139	-1.58925	3.77683e-09
Lj0g3v0238539	-1.58803	0.0310326
Lj0g3v0167329	-1.58792	1.21763e-06
Lj3g3v3338130	-1.58716	0.000305204
Lj0g3v0356069	-1.58358	3.52774e-05
Lj0g3v0298499	-1.58328	0.0039942
Lj0g3v0330699	-1.58325	0.00191037
Lj5g3v1498320	-1.58299	0.000137159
Lj1g3v3257720	-1.5818	7.79171e-05
Lj0g3v0342519	-1.58109	7.52248e-10
Lj0g3v0063289	-1.58092	7.10968e-19
Lj0g3v0253319	-1.58061	0.0232264
Lj0g3v0242429	-1.57982	0.00845225
Lj4g3v2295740	-1.57924	0.00162666
Lj0g3v0351279	-1.57811	2.05473e-14
Lj0g3v0362669	-1.57787	0.00394815
Lj3g3v1132410	-1.57732	4.93852e-07
Lj0g3v0174679	-1.57644	0.0260327
Lj3g3v0012350	-1.57624	0.0014757
Lj0g3v0035419	-1.57547	0.0413246
Lj0g3v0170739	-1.57328	0.00155643
Lj1g3v5060640	-1.57321	2.35598e-18
Lj5g3v1000960	-1.57316	0.0119991
Lj1g3v4717370	-1.57182	2.34069e-17
Lj4g3v1415270	-1.5717	9.36421e-09
Lj3g3v2416320	-1.57143	6.93712e-12
Lj1g3v1911780	-1.57113	0.0237699
Lj0g3v0071989	-1.57083	0.0344526
Lj2g3v3163990	-1.57058	0.000219559
Lj0g3v0062329	-1.56979	0.00371078
Lj4g3v0336150	-1.56944	1.0997e-13
Lj1g3v3716390	-1.56884	0.0368487
Lj1g3v4455700	-1.56816	1.5297e-07
Lj0g3v0259239	-1.56809	0.0192135
Lj0g3v0104279	-1.56661	0.0286259
Lj6g3v0521520	-1.56602	0.0170123
Lj0g3v0047499	-1.56543	2.09285e-06
Lj1g3v2373540	-1.56297	0.000414699
Lj5g3v1203310	-1.56114	0.0339907
Lj0g3v0104049	-1.5608	0.000627731
Lj3g3v1717890	-1.56079	2.87445e-05
Lj4g3v2827870	-1.56079	1.3995e-22
Lj3g3v3375730	-1.56079	6.7316e-09
Lj0g3v0280139	-1.56043	0.00580908
Lj0g3v0248859	-1.55944	7.61148e-15
Lj1g3v2965880	-1.5581	0.00103594
Lj0g3v0325159	-1.55769	0.00222818
Lj1g3v1560350	-1.55669	0.01075
Lj0g3v0259619	-1.55655	1.41838e-26
Lj1g3v3975270	-1.55427	2.04141e-16
Lj6g3v0481930	-1.55397	2.20486e-12
Lj0g3v0324799	-1.55369	5.83832e-15
Lj3g3v2251360	-1.55252	0.0325364
Lj0g3v0335659	-1.55035	0.000715931
Lj2g3v3340800	-1.5484	0.00380138
Lj0g3v0033239	-1.54778	0.00241966
Lj0g3v0004009	-1.54706	0.00498282
Lj2g3v3058600	-1.54678	2.47378e-07
Lj6g3v1090120	-1.5466	0.000139933
Lj5g3v0510880	-1.54583	0.000162811
Lj0g3v0237089	-1.54517	7.47728e-05
Lj1g3v0244690	-1.54502	0.0397147
Lj0g3v0131719	-1.54436	0.00326731
Lj0g3v0140609	-1.54356	2.05683e-14
Lj1g3v2295270	-1.54305	0.000662647
Lj5g3v1913880	-1.5418	3.89797e-08
Lj5g3v2013700	-1.54158	0.027108
Lj1g3v1914980	-1.54111	4.89024e-06
Lj0g3v0256809	-1.53944	0.00316164
Lj5g3v0335550	-1.53929	0.0165456
Lj3g3v0823550	-1.53913	8.69906e-13
Lj0g3v0196799	-1.5372	0.0401656
Lj1g3v2952270	-1.53717	4.40118e-06
Lj1g3v4405510	-1.53705	0.0148543
Lj0g3v0214839	-1.5366	0.0233874
Lj0g3v0241279	-1.53315	0.00714966
Lj0g3v0271659	-1.53306	0.00607491
Lj1g3v3716590	-1.53282	0.0348083
Lj4g3v1388700	-1.53271	0.0439069
Lj0g3v0328599	-1.53127	1.70378e-11
Lj5g3v2168380	-1.53063	0.00107492
Lj1g3v0426520	-1.53032	0.0230994
Lj1g3v2267310	-1.53013	3.65127e-05
Lj0g3v0277299	-1.53001	8.49375e-08
Lj2g3v1277510	-1.52985	1.25069e-05
Lj2g3v1022200	-1.52936	0.00224608
Lj0g3v0010269	-1.5279	0.0226378
Lj4g3v0473220	-1.52538	0.00834931
Lj0g3v0047009	-1.52483	0.0459628
Lj6g3v0029920	-1.52424	0.00818454
Lj1g3v4264400	-1.5241	6.96849e-06
Lj1g3v1548760	-1.52406	0.017778
Lj1g3v4807550	-1.5232	2.92073e-06
Lj1g3v3389000	-1.52195	0.0416917
Lj0g3v0122739	-1.52134	1.05034e-08
Lj4g3v3002690	-1.52073	0.0494622
Lj5g3v0629120	-1.52058	1.45227e-11
Lj3g3v3752270	-1.52016	0.000282148
Lj3g3v2318010	-1.51949	1.25295e-10
Lj1g3v4434250	-1.51907	7.40894e-07
Lj3g3v0044100	-1.51906	8.95164e-06
Lj1g3v3716850	-1.51855	0.016589
Lj0g3v0215279	-1.51771	0.0229647
Lj4g3v2140130	-1.51716	1.6225e-10
Lj5g3v1061370	-1.51699	0.0105573
Lj0g3v0322079	-1.51633	0.000658526
Lj5g3v0112010	-1.51603	0.00333189
Lj5g3v2290100	-1.51586	4.13093e-05
Lj0g3v0171769	-1.51474	1.48451e-05
Lj3g3v0937750	-1.51438	0.0106056
Lj1g3v1387050	-1.51366	9.99276e-06
Lj4g3v2096040	-1.51236	1.24791e-05
Lj0g3v0254079	-1.51169	1.55784e-09
Lj0g3v0130909	-1.51048	0.00266952
Lj1g3v2444980	-1.50972	2.54113e-19
Lj0g3v0308509	-1.50927	6.34746e-24
Lj0g3v0083619	-1.50839	8.6696e-05
Lj3g3v3067950	-1.5079	0.00175218
Lj3g3v0464890	-1.50749	0.0299073
Lj1g3v1091140	-1.50712	7.11284e-05
Lj2g3v1022210	-1.50701	5.9182e-19
Lj1g3v3716870	-1.50644	0.00991092
Lj6g3v1093520	-1.50612	0.00407984
Lj4g3v1273580	-1.50399	0.0490488
Lj0g3v0040919	-1.5037	7.45643e-06
Lj2g3v0561190	-1.50332	9.79014e-08
Lj1g3v4865560	-1.50329	0.0186609
Lj6g3v1422240	-1.50321	4.40684e-06
Lj0g3v0329649	-1.5025	0.00225281
Lj0g3v0203649	-1.50245	0.00193774
Lj2g3v1316320	-1.50178	6.68822e-08
Lj3g3v1365900	-1.50162	0.000489824
Lj3g3v3337440	-1.50139	5.33573e-09
Lj0g3v0273269	-1.49942	1.82551e-09
Lj6g3v2132200	-1.49935	0.00120113
Lj5g3v0067740	-1.49893	0.0109526
Lj4g3v1880210	-1.49868	2.83597e-12
Lj3g3v1855390	-1.49842	7.33427e-05
Lj2g3v1757200	-1.49806	0.0265466
Lj6g3v1966890	-1.498	0.0443754
Lj0g3v0289879	-1.49749	0.000186724
Lj4g3v2989030	-1.49701	0.0048774
Lj0g3v0337809	-1.49625	0.00353532
Lj3g3v2075900	-1.49519	1.48911e-06
Lj1g3v3835560	-1.49505	0.0113432
Lj2g3v0722210	-1.49453	0.0410809
Lj3g3v2531190	-1.49435	0.00847083
Lj0g3v0323769	-1.49394	8.355e-11
Lj5g3v2088280	-1.4939	2.81631e-10
Lj1g3v4515870	-1.49362	0.0186185
Lj0g3v0104309	-1.49159	7.01265e-05
Lj0g3v0079879	-1.49112	1.27534e-07
Lj4g3v0770760	-1.49109	7.62417e-05
Lj0g3v0183499	-1.49032	8.94069e-15
Lj3g3v2188210	-1.48962	0.00144905
Lj3g3v3617740	-1.4894	6.9265e-09
Lj0g3v0252329	-1.4884	0.00179725
Lj0g3v0078969	-1.48457	0.00380399
Lj0g3v0256819	-1.48351	7.89908e-20
Lj2g3v3164090	-1.48318	8.09944e-16
Lj1g3v4753440	-1.48309	5.86702e-10
Lj4g3v3099630	-1.48237	2.51278e-29
Lj1g3v4590760	-1.48177	3.08483e-07
Lj3g3v0512980	-1.48172	2.06042e-06
Lj4g3v3115020	-1.48152	0.000827324
Lj1g3v4636600	-1.4807	2.52367e-11
Lj3g3v3006390	-1.48035	2.45582e-06
Lj2g3v2125180	-1.47714	0.0173581
Lj0g3v0129649	-1.47714	0.0488257
Lj0g3v0120759	-1.47641	0.0336098
Lj0g3v0234619	-1.47596	0.00495525
Lj0g3v0278229	-1.47588	0.00784528
Lj2g3v1194180	-1.47555	0.00143881
Lj1g3v2065480	-1.47547	0.00233745
Lj2g3v0298120	-1.47541	0.0175736
Lj0g3v0278259	-1.47503	1.90703e-10
Lj0g3v0064149	-1.47491	0.00344466
Lj1g3v2315390	-1.47445	0.0395707
Lj2g3v3109550	-1.47376	0.00405759
Lj5g3v2217200	-1.4722	8.40999e-05
Lj3g3v1012200	-1.4705	0.00141141
Lj1g3v0726910	-1.47034	7.69584e-06
Lj4g3v2990130	-1.46937	4.06084e-09
Lj1g3v4955170	-1.4693	0.000977494
Lj0g3v0020129	-1.46893	0.000250626
Lj0g3v0092999	-1.46885	0.0184178
Lj0g3v0268619	-1.46875	1.15176e-18
Lj6g3v2222060	-1.46745	0.0004397
Lj0g3v0038979	-1.4674	4.46398e-06
Lj3g3v1182390	-1.46667	1.58212e-05
Lj0g3v0314399	-1.46623	0.00126604
Lj2g3v1484020	-1.46604	0.00166191
Lj0g3v0056209	-1.46559	0.0119161
Lj2g3v1196390	-1.46545	0.0343435
Lj5g3v0641520	-1.46543	9.12838e-07
Lj4g3v0153810	-1.46485	1.46858e-08
Lj0g3v0277539	-1.46335	4.42577e-05
Lj2g3v1277610	-1.46334	0.00242615
Lj3g3v2948580	-1.46306	0.000139655
Lj5g3v0615690	-1.4627	2.57114e-17
Lj0g3v0251349	-1.4623	4.69103e-05
Lj4g3v1600390	-1.4622	1.45258e-05
Lj0g3v0268539	-1.46207	0.000165322
Lj5g3v2241200	-1.4601	0.0137802
Lj2g3v1729100	-1.45773	0.0148968
Lj2g3v3084070	-1.45729	0.0414765
Lj0g3v0309239	-1.45658	9.43966e-06
[truncated: 1,034 more rows]
