# Supplementary material for: IMA peptides regulate root nodulation and nitrogen homeostasis by providing iron according to internal nitrogen status
Source: Nat Commun. 2024 Jan 29;15:733. doi: 10.1038/s41467-024-44865-4 (PMC10825120; doi:10.1038/s41467-024-44865-4)
Supplement: Supplementary file 5 — Supplementary Dataset 2 [file 41467_2024_44865_MOESM5_ESM.xlsx]

## Sheet: GO
Supplementary Dataset 2. Enriched GO terms of up-regulated genes by LjIMA1/2 overexpression.
GENE ONTOLOGY			IN QUERY (OBSERVED)		IN DATASET (EXPECTED)
TERM	NAMESPACE	NAME	COUNT	FREQ.	COUNT	FREQ.	ENRICHMENT	P-VALUE
GO:0005384	Molecular function	Manganese ion transmembrane transporter activity	5	0.01	9	9.16e-05	147.21	6.1e-08
GO:0020037	Molecular function	Heme binding	16	0.04	582	0.00592	7.28	6.1e-08
GO:0030145	Molecular function	Manganese ion binding	6	0.02	36	0.000366	44.16	3.09e-07
GO:0016705	Molecular function	Oxidoreductase activity, acting on paired donors, with incorporation or reduction of molecular oxygen	13	0.04	438	0.00446	7.86	4.36e-07
GO:0045735	Molecular function	Nutrient reservoir activity	6	0.02	44	0.000448	36.13	5.47e-07
GO:0005506	Molecular function	Iron ion binding	13	0.04	473	0.00481	7.28	6.03e-07
GO:0016491	Molecular function	Oxidoreductase activity	17	0.05	860	0.00875	5.24	6.03e-07
GO:0015297	Molecular function	Antiporter activity	5	0.01	89	0.000905	14.89	0.000247
GO:0042910	Molecular function	Xenobiotic transmembrane transporter activity	5	0.01	89	0.000905	14.89	0.000247
GO:0004672	Molecular function	Protein kinase activity	17	0.05	1445	0.01	3.12	0.000369
GO:0005524	Molecular function	ATP binding	23	0.06	2626	0.03	2.32	0.0017
GO:0004470	Molecular function	Malic enzyme activity	2	0.00539	6	6.1e-05	88.32	0.00218
GO:0004471	Molecular function	Malate dehydrogenase (decarboxylating) (NAD+) activity	2	0.00539	6	6.1e-05	88.32	0.00218
GO:0046873	Molecular function	Metal ion transmembrane transporter activity	3	0.00809	42	0.000427	18.93	0.00347
GO:0004601	Molecular function	Peroxidase activity	4	0.01	132	0.00134	8.03	0.00883
GO:0022857	Molecular function	Transmembrane transporter activity	8	0.02	593	0.00603	3.57	0.00996
GO:0051287	Molecular function	NAD binding	3	0.00809	67	0.000682	11.86	0.0103
GO:0008792	Molecular function	Arginine decarboxylase activity	1	0.0027	3	3.05e-05	88.32	0.015
GO:0030410	Molecular function	Nicotianamine synthase activity	1	0.0027	3	3.05e-05	88.32	0.015
GO:0004866	Molecular function	Endopeptidase inhibitor activity	2	0.00539	25	0.000254	21.2	0.0189
GO:0004364	Molecular function	Glutathione transferase activity	1	0.0027	5	5.09e-05	52.99	0.0223
GO:0004869	Molecular function	Cysteine-type endopeptidase inhibitor activity	1	0.0027	7	7.12e-05	37.85	0.0297
GO:0004373	Molecular function	Glycogen (starch) synthase activity	1	0.0027	8	8.14e-05	33.12	0.0333
GO:0010181	Molecular function	FMN binding	2	0.00539	36	0.000366	14.72	0.0348
GO:0033897	Molecular function	Ribonuclease T2 activity	1	0.0027	9	9.16e-05	29.44	0.037
Genes with higher expression (log2FC > 1 and FDR < 0.05) in overexpression of LjIMA1/2 than in control were identified as up-regulated genes.
