# Supplementary material for: IMA peptides regulate root nodulation and nitrogen homeostasis by providing iron according to internal nitrogen status
Source: Nat Commun. 2024 Jan 29;15:733. doi: 10.1038/s41467-024-44865-4 (PMC10825120; doi:10.1038/s41467-024-44865-4)
Supplement: Supplementary file 6 — Supplementary Dataset 3 [file 41467_2024_44865_MOESM6_ESM.xlsx]

## Sheet: Primers
Supplementary Dataset 3. Primers used in this work.
Cloning of LjIMA1pro		5'–CAAGAGCTCTCTCCCAGAAGATTTCATTG–3'
		5'–ATTCCCGGGTATTGCAGCAAAGAACAGAAC–3'
Cloning of NanoLUC-RBCSter
	NanoLUC	5'–CCTCTAGAGTCGACCATGGTCTTCACACTCGAAG–3'
		5'–TTACGCCAGAATGCGTTCGC–3'
	RBCSter	5'–CGCATTCTGGCGTAAAGCTTTCGTTCGTATCATCG–3'
		5'–CCAAGCTTGCATGCCCGATTGATGCATGTTGTCAA–3'
Cloning of LjIMA1 cds		5'–GTGATTACAGGTCGAATGGTGGTCTTGGTTTGCAA–3'
		5'–TGAACGATCGGTCGACTATGCTGCTGGCGCTATAT–3'
Cloning of LjIMA2 cds		5'–GTGATTACAGGTCGAATGGTGGCTGTTGCTTGCATC–3'
		5'–TGAACGATCGGTCGACTATGCTGCTGGTGCCACATC–3'
Cloning of LjNIN cds		5'–GTGATTACAGGTCGAATGGAATATGGTTCATTACTAG–3'
		5'–TGAACGATCGGTCGATTAAGATGGGCTGCTATTGC–3'
LjUBQ RT-PCR		5'–ATGCAGATCTTCGTCAAGACCTTG–3'
		5'–ACCTCCCCTCAGACGAAG–3'
LjIMA1 RT-PCR		5'–GTTTTTCATGGCTCCACCTG–3'
		5'–GCTGCTGGCGCTATATCAAT–3'
LjIMA2 RT-PCR		5'–TCGTTGCCATCTGTGTCTACAC–3'
		5'–TTAGTTGCTACGCAGTCATTGC–3'
LjNAS2 RT-PCR		5'–CAAGATCGTTGCTTCGGAC–3'
		5'–ACCCTGCTCATACCCACAAG–3'
LjIRT1 RT-PCR		5'–TCCAGAGAACCATGTTGAAGG–3'
		5'–GAATCTGTGCGATCTGTCTTG–3'
LjFRO2a RT-PCR		5'–ACATTCAAATGCAAAACCCC–3'
		5'–AGATGGGATGCCAGAAATTG–3'
At18SrRNA RT-PCR		5'–CGGCTACCACATCCAAGGAA–3'
		5'–GCTGGAATTACCGCGGCT–3'
AtIMA1 RT-PCR		5'–TGATTGTAATTTAGGAGGAAACAAAA–3'
		5'–TCAATCCACAAGTAAACATCTATGG–3'
AtIMA2 RT-PCR		5'–CCTCATCACACTTCTTCACTCGGTG–3'
		5'–GGAGACAATCACGCAGCAGGAGC–3'
AtIMA3 RT-PCR		5'–AACAACGCAGAAGGCAGGCT–3'
		5'–CCTCCGTTCTCTTGGCCACC–3'
AtIRT1 RT-PCR		5'–AAGCTTTGATCACGGTTGG–3'
		5'–TTAGGTCCCATGAACTCCG–3'
AtFRO2 RT-PCR		5'-CTTGGTCATCTCCGTGAGC-3'
		5'-AAGATGTTGGAGATGGACGG-3'
EMSA probes
NBS (LjIMA1pro)		CTTCTTCCCCTTTACTCTATTTGAAAAGTCATGATGGT
mNBS (LjIMA1pro)		CTTCTTCCCCTTTACTCTATTTGTTTTTTCATGATGGT
NRE (LjNIR1pro)		CAAACACGACCCTTTGTCACAACCAAAGGTCCATTGTA
