# Supplementary material for: IMA peptides regulate root nodulation and nitrogen homeostasis by providing iron according to internal nitrogen status
Source: Nat Commun. 2024 Jan 29;15:733. doi: 10.1038/s41467-024-44865-4 (PMC10825120; doi:10.1038/s41467-024-44865-4)
Supplement: Supplementary file 7 — Supplementary Dataset 4 [file 41467_2024_44865_MOESM7_ESM.xlsx]

## Sheet: Primers
Supplementary Dataset 4. Gene IDs described in this study.
Gene Name	ID
LjIMA1	Lj2g3v3071890
LjIMA2	Lj0g3v0238729
LjIMA3	Lj0g3v0340059
LjIMA4	Lj0g3v0347469
LjIMA5	Lj0g3v0340039
LjIMA6	Lj1g3v1732330
LjIMA7	Lj1g3v0514210
LjIMA8	Lj0g3v0112279
LjNIN	Lj2g3v3373110
LjIRT1	Lj4g3v1428550
LjVIT	Lj4g3v0336390
LjNAS2	Lj3g3v1048990
LjFRO2a	Lj0g3v0105009
LjFRO2b	Lj0g3v0360999
LjFIT1a	Lj0g3v0107279
LjFIT1b	Lj3g3v1113460
AtIMA1	AT1G47400
AtIMA2	AT1G47395
AtIMA3	AT2G30766
AtIRT1	AT4G19690
AtFRO2	AT1G01580
