# Supplementary material for: IMA peptides regulate root nodulation and nitrogen homeostasis by providing iron according to internal nitrogen status
Source: Nat Commun. 2024 Jan 29;15:733. doi: 10.1038/s41467-024-44865-4 (PMC10825120; doi:10.1038/s41467-024-44865-4)
Supplement: Supplementary file 9 — Source Data [file 41467_2024_44865_MOESM9_ESM.xlsx]

## Sheet: Fig. 1
Fig. 1a										p value (one-way ANOVA followed by multiple comparisons)
	Non-inoculated			WT rhizobia			∆NifH rhizobia			Non vs. WT	Non vs. ∆NifH
LjIMA1	7.63256	7.48439	5.02876	162.339	233.556	75.6018	8.09739	9.05866	8.70757	0.0129	0.9981
LjIMA2	1.25089	1.15276	0.350386	13.0283	23.8536	8.49741	7.90997	6.04256	11.8337	0.0208	0.1707
LjIMA3	0	0	0	3.80358	2.58246	0	0	0	0	0.1009	0.9999
LjIMA4	4.44884	11.2628	6.41405	58.6613	72.3741	24.3258	7.77533	6.79651	10.5733	0.0167	0.9947
LjIMA5	3.1507	4.63536	5.75567	22.8682	31.036	8.59183	5.58672	5.03634	3.71227	0.0411	0.9982
LjIMA6	0	0	0	0	0	0	0	0	0	N.D	N.D
LjIMA7	0.219809	0	0	0	0	0	0	0	0	0.4179	0.4179
LjIMA8	14.4788	12.8454	14.874	52.4807	74.7213	39.1118	17.8309	14.4114	17.0238	0.0051	0.9464
Fig. 1b
WT	Ljima1	Ljima2	Ljima1/2		p value (one-way ANOVA followed by multiple comparisons)
6	5	5	15	WT vs. Ljima1	0.9978
7	5	8	10	WT vs. Ljima2	0.9684
10	6	9	15	WT vs. Ljima1/2	1.7795e-09
6	6	5	13	Ljima1 vs. Ljima2	0.9197
7	6	3	12	Ljima1 vs. Ljima1/2	9.7926e-10
7	6	5	11	Ljima2 vs. Ljima1/2	8.0251e-09
5	8	7	17
6	9	5	11
8	6	8	20
4	7	9	12
5	9	10	18
8	4	10	14
Fig. 1c
WT	Ljima1	Ljima2	Ljima1/2		p value (one-way ANOVA followed by multiple comparisons)
1.5	1.35	1.45	0.7	WT vs. Ljima1	0.7325
1.25	1.15	1.15	0.75	WT vs. Ljima2	0.9999
1.2	1.15	1.1	0.7	WT vs. Ljima1/2	2.9118e-09
1.2	1.25	1.25	0.75	Ljima1 vs. Ljima2	0.7325
1.25	1.2	1.9	0.75	Ljima1 vs. Ljima1/2	9.1394e-08
1.15	1.35	1.35	0.75	Ljima2 vs. Ljima1/2	2.9118e-09
1.55	1.05	1.6	0.75
1	1	1.2	0.7
1.2	1.1	1.05	0.65
1.25	1.3	1	0.65
1.45	1.25	1.05	0.7
1.15	1.15	1.05	0.75
Fig. 1e
WT	Ljima1/2	p value (two-sided Welch's t test)
35.8	16.9	0.0003
38.5	11.6
24.85	10.1
38.6	12.45
41.95	10.45
26.2
Fig. 1f
WT	Ljima1/2	p value (two-sided Welch's t test)
7	13	9.5766e-05
10	15
6	10
8	9
6	12
8	8
10	12
10	10
9	10
8	8
5	15
4	14
8	12
8	11

## Sheet: Fig.2
Fig. 2a
WT / WT	WT / Ljima1/2	Ljima1/2 / WT	Ljima1/2 / Ljima1/2		p value (one-way ANOVA followed by multiple comparisons)
11	10	9	14	WT / WT vs. WT / Ljima1/2	0.1828
13	11	12	10	WT / WT vs. Ljima1/2 / WT	0.6197
10	5	10	16	WT / WT vs. Ljima1/2 / Ljima1/2	0.0291
10	9	7	11	WT / Ljima1/2 vs. Ljima1/2 / WT	0.8152
13	9	10	11	WT / Ljima1/2 vs. Ljima1/2 / Ljima1/2	5.4798e-06
10	9	7	15	Ljima1/2 / WT vs. Ljima1/2 / Ljima1/2	0.00022419
13	12	13	14
9	12	8	21
	6	14	14
	3	8	13
	4	7	14
	11		20
	10		15
			18
Fig. 2b
WT / WT	WT / Ljima1/2	Ljima1/2 / WT	Ljima1/2 / Ljima1/2		p value (one-way ANOVA followed by multiple comparisons)
0.95	1.25	1.1	0.75	WT / WT vs. WT / Ljima1/2	0.584
1.05	0.8	0.95	0.7	WT / WT vs. Ljima1/2 / WT	0.9202
1.35	1.15	0.95	0.6	WT / WT vs. Ljima1/2 / Ljima1/2	8.7237e-06
1.05	0.95	1.3	0.6	WT / Ljima1/2 vs. Ljima1/2 / WT	0.905
0.85	1.15	1.2	0.65	WT / Ljima1/2 vs. Ljima1/2 / Ljima1/2	4.1766e-09
1.2	1	1	0.9	Ljima1/2 / WT vs. Ljima1/2 / Ljima1/2	1.2309e-07
0.85	1.2	1.05	0.75
0.9	0.9	1.15	0.7
	1.15	0.95	0.7
	1.3	1.05	0.8
	1.05	1	0.65
	1.3		0.65
	1.1		0.7
			0.65
Fig. 2d
WT / WT	WT / Ljima1/2	Ljima1/2 / WT	Ljima1/2 / Ljima1/2		p value (one-way ANOVA followed by multiple comparisons)
1.3562	1.31085	1.33251	0.597348	WT / WT vs. WT / Ljima1/2	0.973
1.44589	1.23171	1.43315	0.506503	WT / WT vs. Ljima1/2 / WT	0.9918
1.35066	1.47876	1.26984	0.473981	WT / WT vs. Ljima1/2 / Ljima1/2	1.8952e-11
1.3501	1.30978	1.40508	0.503446	WT / Ljima1/2 vs. Ljima1/2 / WT	0.9989
1.29221	1.36343	1.28794	0.386768	WT / Ljima1/2 vs. Ljima1/2 / Ljima1/2	2.6773e-11
				Ljima1/2 / WT vs. Ljima1/2 / Ljima1/2	2.3779e-11

## Sheet: Fig.3
Fig. 3b
GFP	LjNIN	LjNLP4	LjNIN mNBS	LjNLP4 mNBS		p value (one-way ANOVA followed by multiple comparisons)
1.01132	1.62252	2.45119	0.407159	0.480116	GFP vs. LjNIN	0.0129
1.01053	1.79653	3.02535	0.567906	0.449935	GFP vs. LjNLP4	9.5151e-06
1.03899	1.61835	1.67729	0.406519	0.464659	GFP vs. LjNIN mNBS	0.0472
0.953253	1.72335	2.53215	0.376552	0.449117	GFP vs. LjNLP4 mNBS	0.0588
					LjNIN vs. LjNLP4	0.008
					LjNIN vs. LjNIN mNBS	4.1967e-05
					LjNIN vs. LjNLP4 mNBS	5.1145e-05
					LjNLP4 vs. LjNIN mNBS	1.3069e-07
					LjNLP4 vs. LjNLP4 mNBS	1.5111e-07
					LjNIN mNBS vs. LjNLP4 mNBS	0.9999
Fig. 3c,d
Ct values
LjUBQ		LjIMA1		LjIMA2		LjNIN
EV	LjNIN	EV	LjNIN	EV	LjNIN	EV	LjNIN
15.1257	17.2862	32.6411	28.4987	27.1147	28.6949	31.8973	23.0708
16.3382	16.2147	34.5487	28.3242	28.842	30.6358	28.1155	20.905
16.5704	16.0997	34.2294	29.1505	28.2182	27.0683	28.2091	22.4882
15.1113	17.1581	35.7323	27.8313	28.6838	29.7152	32.9249	21.9248
15.6806	16.7149	33.8778	25.2897	27.1943	28.2495	33.8996	21.6005
Fig. 3c
LjIMA1
EV	LjNIN	p value (two-sided Mann-Whitney test)
1.5326	121	0.0079
0.946626	64.9753
1.38741	33.8362
0.178045	175.84
0.95538	753.037
LjIMA2
EV	LjNIN	p value (two-sided Welch's t test)
1.06597	1.59376	0.5912
0.746072	0.197512
1.35036	2.16221
0.355672	0.718994
1.48197	1.46057
Fig. 3d
EV	LjNIN
0.176153	79.9691	p value (two-sided Mann-Whitney test)
2.42277	358.835	0.0079
2.2707	119.76
0.0864091	176.981
0.0439673	221.576
Fig. 3e
Ct values
LjUBQ (shoot)				LjUBQ (root)				LjIMA1 (shoot)				LjIMA1 (root)				LjIMA2 (shoot)				LjIMA2 (root)
WT		Ljnin		WT		Ljnin		WT		Ljnin		WT		Ljnin		WT		Ljnin		WT		Ljnin
0 dai	3dai	0 dai	3 dai	0 dai	3dai	0 dai	3 dai	0 dai	3dai	0 dai	3 dai	0 dai	3dai	0 dai	3 dai	0 dai	3dai	0 dai	3 dai	0 dai	3dai	0 dai	3 dai
18.062	18.9226	18.575	18.7612	17.6341	18.0286	17.7525	19.0403	24.9208	21.8617	30.431	26.8213	35.8358	30.1616	34.5767	32.4589	23.6726	22.8605	25.2131	24.2049	29.4662	25.9114	29.7498	27.4117
18.3113	18.9653	18.102	18.7189	17.3025	17.8694	17.5736	18.9623	26.4668	21.8026	28.2218	26.2669	35.2786	31.2755	34.9627	34.1416	24.3577	22.8783	24.5105	23.9237	29.7843	26.1283	29.1939	28.6245
18.1869	20.9406	18.0916	18.9	17.3557	17.8221	18.3591	19.3913	25.8943	22.273	28.1247	25.7369	34.134	31.4962	35.2486	33.6765	24.1313	23.9546	24.6687	23.9636	29.5457	25.6917	29.9353	27.8188
18.3167	18.9246	18.2475	19.1699	17.6253	18.5702	17.9151	19.0993	24.1421	22.7936	31.3828	25.5743	34.2999	32.5877	35.8002	33.043	23.8094	23.1539	25.4407	23.9423	28.8815	26.8269	29.3759	27.6007
18.0776	18.7937	18.5053	18.8829	17.4913	18.2257	18.0662	19.2613	24.0875	21.6384	30.3727	25.093	35.1682	30.7222	35.7515	33.78	23.5679	22.7141	25.2664	23.988	30.1739	26.1495	29.5397	28.3343
18.5161	18.9166	18.3956	19.6368	17.4869	18.7562	18.6583	19.1146	24.5806	22.4507	29.425	26.9421	34.608	32.8802	33.9908	34.1848	23.8776	23.2201	25.4435	24.3719	29.4533	27.2161	28.6946	28.5137
LjIMA1 (shoot)
WT		Ljnin			p value (two-way ANOVA followed by multiple comparisons)
0 dai	3dai	0 dai	3 dai	WT:0 vs. WT:3	0.0019
0.80597	11.6418	0.0268657	0.358209	WT:0 vs. Ljnin:0	0.9896
0.358209	12.5373	0.080597	0.447761	WT:0 vs. Ljnin:3	0.9998
0.447761	35.5522	0.0895522	0.80597	WT:3 vs. Ljnin:0	0.0009
1.61194	6.08955	0.00895522	1.07463	WT:3 vs. Ljnin:3	0.0015
1.43284	12.4478	0.0268657	1.25373	Ljnin:0 vs. Ljnin:3	0.9958
1.34328	7.70149	0.0447761	0.537313
LjIMA1 (root)
WT		Ljnin			p value (two-way ANOVA followed by multiple comparisons)
0 dai	3dai	0 dai	3 dai	WT:0 vs. WT:3	0.0002
0.473687	31.5791	1.42106	14.2106	WT:0 vs. Ljnin:0	0.9995
0.631582	14.2106	0.947373	4.73687	WT:0 vs. Ljnin:3	0.1771
1.42106	12.6316	1.26316	7.89478	WT:3 vs. Ljnin:0	0.0002
1.57896	9.47373	0.631582	9.47373	WT:3 vs. Ljnin:3	0.0227
0.789478	31.5791	0.789478	6.31582	Ljnin:0 vs. Ljnin:3	0.2146
1.10527	9.47373	3.15791	4.73687
LjIMA2 (shoot)
WT		Ljnin			p value (two-way ANOVA followed by multiple comparisons)
0 dai	3dai	0 dai	3 dai	WT:0 vs. WT:3	1.8646e-05
1.01811	3.24576	0.499454	1.14297	WT:0 vs. Ljnin:0	0.5439
0.752635	3.30229	0.585562	1.34874	WT:0 vs. Ljnin:3	0.5708
0.807835	6.15816	0.521005	1.48747	WT:3 vs. Ljnin:0	1.1737e-06
1.1048	2.65225	0.33993	1.82017	WT:3 vs. Ljnin:3	0.00033061
1.1066	3.28553	0.458632	1.44532	Ljnin:0 vs. Ljnin:3	0.067
1.21001	2.51914	0.375936	1.86793
LjIMA2 (root)
WT		Ljnin			p value (two-way ANOVA followed by multiple comparisons)
0 dai	3dai	0 dai	3 dai	WT:0 vs. WT:3	1.715e-09
1.11649	17.2459	0.995714	12.2921	WT:0 vs. Ljnin:0	0.9307
0.711624	13.2896	1.29301	5.02404	WT:0 vs. Ljnin:3	1.1441e-05
0.871215	17.4057	1.33318	11.8233	WT:3 vs. Ljnin:0	4.3581e-09
1.66424	13.3091	1.44416	11.233	WT:3 vs. Ljnin:3	0.0004756
0.6192	16.7631	1.43159	7.5586	Ljnin:0 vs. Ljnin:3	4.1431e-05
1.01723	11.5601	3.87645	6.02903

## Sheet: Fig.4
Fig. 4b
WT				Ljima1/2					p value (two-way ANOVA followed by multiple comparisons)
Root		Shoot		Root		Shoot		Root:0 (WT) vs. Root:14 dai (WT)	0.0242
Non	14 dai	Non	14 dai	Non	14 dai	Non	14 dai	Root:0 (WT) vs. Root:0 (Ljima1/2)	0.1937
296.205	458.298	60.0079	72.2009	215.015	124.103	111.635	82.3745	Root:0 (WT) vs. Root:14 dai (Ljima1/2)	0.00047272
259.397	456.57	75.5552	58.6909	210.718	217.357	115.125	116.434	Root:0 (WT) vs. Shoot:0 (WT)	1.9118e-07
424.309	369.377	74.8042	66.7943	311.591	157.424	126.759	103.536	Root:0 (WT) vs. Shoot:14 dai (WT)	1.654e-07
295.747		73.1899	77.5907	247.824	184.827		90.3015	Root:0 (WT) vs. Shoot:0 (Ljima1/2)	2.012e-05
								Root:0 (WT) vs. Shoot:14 dai (Ljima1/2)	1.3775e-06
								Root:14 dai (WT) vs. Root:0 (Ljima1/2)	8.6199e-05
								Root:14 dai (WT) vs. Root:14 dai (Ljima1/2)	3.8731e-07
								Root:14 dai (WT) vs. Shoot:0 (WT)	9.7907e-10
								Root:14 dai (WT) vs. Shoot:14 dai (WT)	8.7614e-10
								Root:14 dai (WT) vs. Shoot:0 (Ljima1/2)	4.6477e-08
								Root:14 dai (WT) vs. Shoot:14 dai (Ljima1/2)	4.4158e-09
								Root:0 (Ljima1/2) vs. Root:14 dai (Ljima1/2)	0.1623
								Root:0 (Ljima1/2) vs. Shoot:0 (WT)	4.8121e-05
								Root:0 (Ljima1/2) vs. Shoot:14 dai (WT)	4.0638e-05
								Root:0 (Ljima1/2) vs. Shoot:0 (Ljima1/2)	0.0056
								Root:0 (Ljima1/2) vs. Shoot:14 dai (Ljima1/2)	0.00046719
								Root:14 dai (Ljima1/2) vs. Shoot:0 (WT)	0.0262
								Root:14 dai (Ljima1/2) vs. Shoot:14 dai (WT)	0.0222
								Root:14 dai (Ljima1/2) vs. Shoot:0 (Ljima1/2)	0.6341
								Root:14 dai (Ljima1/2) vs. Shoot:14 dai (Ljima1/2)	0.192
								Shoot:0 (WT) vs. Shoot:14 dai (WT)	0.9999
								Shoot:0 (WT) vs. Shoot:0 (Ljima1/2)	0.7561
								Shoot:0 (WT) vs. Shoot:14 dai (Ljima1/2)	0.9709
								Shoot:14 dai (WT) vs. Shoot:0 (Ljima1/2)	0.7164
								Shoot:14 dai (WT) vs. Shoot:14 dai (Ljima1/2)	0.9572
								Shoot:0 (Ljima1/2) vs. Shoot:14 dai (Ljima1/2)	0.9972
Fig. 4d
WT				Ljima1/2					p value (two-way ANOVA followed by multiple comparisons)
0	0.1	0.5	1	0	0.1	0.5	1	0:WT vs. 0:Ljima1/2	2.2012e-07
4	5	3	3	12	4	4	3	0:WT vs. 0.1:WT	0.9999
4	5	7	6	9	4	4	3	0:WT vs. 0.1:Ljima1/2	0.0459
3	4	3	6	4	7	5	3	0:WT vs. 0.5:WT	0.9999
5	5	6	3	8	7	7	4	0:WT vs. 0.5:Ljima1/2	0.959
5	3	4	4	12	8	6	1	0:WT vs. 1.0:WT	0.998
3	4	3	2	6	13	3	3	0:WT vs. 1.0:Ljima1/2	0.9948
2	4	5	2	6	3	5	3	0:Ljima1/2 vs. 0.1:WT	5.7251e-07
6	4	1	4	11	3	7	5	0:Ljima1/2 vs. 0.1:Ljima1/2	0.034
5	4	4	4	15	6	4	4	0:Ljima1/2 vs. 0.5:WT	3.1743e-08
4	5	4	3	10	5	6	3	0:Ljima1/2 vs. 0.5:Ljima1/2	2.2865e-05
4	5	4	3	7	9	5	5	0:Ljima1/2 vs. 1.0:WT	1.2054e-08
5	4	2	4	9	10	4	6	0:Ljima1/2 vs. 1.0:Ljima1/2	7.4767e-09
								0.1:WT vs. 0.1:Ljima1/2	0.0807
								0.1:WT vs. 0.5:WT	0.998
								0.1:WT vs. 0.5:Ljima1/2	0.9884
								0.1:WT vs. 1.0:WT	0.9884
								0.1:WT vs. 1.0:Ljima1/2	0.977
								0.1:Ljima1/2 vs. 0.5:WT	0.013
								0.1:Ljima1/2 vs. 0.5:Ljima1/2	0.4518
								0.1:Ljima1/2 vs. 1.0:WT	0.0065
								0.1:Ljima1/2 vs. 1.0:Ljima1/2	0.0046
								0.5:WT vs. 0.5:Ljima1/2	0.7978
								0.5:WT vs. 1.0:WT	0.9999
								0.5:WT vs. 1.0:Ljima1/2	0.9999
								0.5:Ljima1/2 vs. 1.0:WT	0.6675
								0.5:Ljima1/2 vs. 1.0:Ljima1/2	0.5958
								1.0:WT vs. 1.0:Ljima1/2	0.9999
Fig. 4e
WT				Ljima1/2					p value (two-way ANOVA followed by multiple comparisons)
0	0.1	0.5	1	0	0.1	0.5	1	0:WT vs. 0:Ljima1/2	3.5651e-10
1.2	1.2	1.2	1.1	0.6	0.8	0.9	1.25	0:WT vs. 0.1:WT	0.9908
1.25	1	0.8	0.85	0.5	0.9	0.9	1.15	0:WT vs. 0.1:Ljima1/2	0.0024
1.2	1.05	1.4	0.8	0.6	1.05	1.1	1.1	0:WT vs. 0.5:WT	0.7572
1.05	1.15	1.2	1.05	0.65	0.9	0.9	1	0:WT vs. 0.5:Ljima1/2	0.9637
1	1.1	0.95	0.9	0.55	0.9	1	1.2	0:WT vs. 1.0:WT	0.8384
1.25	1.1	1.15	1.15	0.6	0.7	1.05	1.1	0:WT vs. 1.0:Ljima1/2	0.9998
1.25	1.3	1.15	1.15	0.6	0.95	1.1	0.9	0:Ljima1/2 vs. 0.1:WT	3.5622e-10
1	1.25	1.4	1.25	0.5	0.8	0.85	1.45	0:Ljima1/2 vs. 0.1:Ljima1/2	3.2788e-05
1	1.45	1.3	1	0.5	0.8	1.3	1.05	0:Ljima1/2 vs. 0.5:WT	3.562e-10
0.95	0.9	1.1	0.95	0.55	0.9	1	1.05	0:Ljima1/2 vs. 0.5:Ljima1/2	3.9938e-10
0.95	0.9	1.25	0.95	0.6	0.9	1	1.15	0:Ljima1/2 vs. 1.0:WT	6.1097e-10
0.9	1.15	1.15	0.9	0.6	0.7	1.2	0.9	0:Ljima1/2 vs. 1.0:Ljima1/2	3.5626e-10
								0.1:WT vs. 0.1:Ljima1/2	0.0001101
								0.1:WT vs. 0.5:WT	0.9949
								0.1:WT vs. 0.5:Ljima1/2	0.5625
								0.1:WT vs. 1.0:WT	0.3241
								0.1:WT vs. 1.0:Ljima1/2	0.9999
								0.1:Ljima1/2 vs. 0.5:WT	4.9722e-06
								0.1:Ljima1/2 vs. 0.5:Ljima1/2	0.0624
								0.1:Ljima1/2 vs. 1.0:WT	0.1546
								0.1:Ljima1/2 vs. 1.0:Ljima1/2	0.00047083
								0.5:WT vs. 0.5:Ljima1/2	0.1546
								0.5:WT vs. 1.0:WT	0.0624
								0.5:WT vs. 1.0:Ljima1/2	0.9477
								0.5:Ljima1/2 vs. 1.0:WT	0.9999
								0.5:Ljima1/2 vs. 1.0:Ljima1/2	0.7997
								1.0:WT vs. 1.0:Ljima1/2	0.5625
Fig. 4g
Ct values
LjUBQ			LjNAS2
WT non-ino	WT 5 dai	Ljima1/2 5 dai	WT non-ino	WT 5 dai	Ljima1/2 5 dai
17.3709	17.6414	17.6788	29.6568	24.6177	29.6369
17.63	18.0115	17.8916	29.3365	24.3825	29.5268
18.9319	17.3294	18.3236	30.3665	24.3714	28.5928
WT non-ino	WT 5 dai	Ljima1/2 5 dai		p value (one-way ANOVA followed by multiple comparisons)
0.697674	27.6976	0.87558	WT non-ino vs. WT 5 dai	0.0007
1.04302	42.1395	1.09535	WT non-ino vs. Ljima1/2 5 dai	0.9886
1.2593	26.4418	2.82558	WT 5 dai vs. Ljima1/2 5 dai	0.0008
Fig. 4h
WT	Ljima1/2	p value (two-sided Welch's t test)
0.079	0.00959	0.0015
0.065	0.00771
0.054	0.00788
0.0712	0.00807
Fig. 4i
Ct values
LjUBQ (shoot)		LjUBQ (root)		LjIMA1 (shoot)		LjIMA1 (root)		LjIMA2 (shoot)		LjIMA2 (root)
-Fe	+Fe	-Fe	+Fe	-Fe	+Fe	-Fe	+Fe	-Fe	+Fe	-Fe	+Fe
19.2814	19.8905	18.526	18.8676	23.2034	24.1609	19.8388	20.9502	24.4475	25.7542	24.7641	29.1906
19.8645	19.9994	18.3242	18.2433	23.4264	26.821	19.6292	21.2446	24.9536	27.8374	24.115	28.0002
19.2961	18.5803	18.4771	18.3817	22.9545	25.4751	19.5571	20.951	24.0062	26.1121	24.184	28.7572
19.8529	19.6897	18.1584	19.1423	21.5169	25.3211	19.0568	21.545	23.5157	26.8881	23.4267	30.1954
20.0882	19.0182	18.2954	19.4764	22.3375	25.2729	19.6157	22.1401	24.5016	26.6357	24.0775	32.2107
19.7925	20.1642	18.384	19.6079	22.0925	26.0687	19.6595	21.4589	24.0585	27.4602	23.7674	30.6988
19.1624	19.9002	18.0617	19.3431	21.6566	25.9662	19.0263	21.4881	23.3158	27.0488	24.2313	31.2699
19.7424	20.3627	18.4367	18.6951	22.2746	26.4953	19.2583	20.7435	24.4614	27.797	23.4706	30.0299
LjIMA1 (shoot)
-Fe	+Fe	p value (two-sided Mann-Whitney test)
0.403141	0.316649	0.0002
0.517455	0.0540239
0.483931	0.0513534
1.92832	0.123276
1.28522	0.0800278
1.24087	0.102016
1.08462	0.0912126
1.05644	0.0870937
LjIMA2 (shoot)
-Fe	+Fe	p value (two-sided Mann-Whitney test)
0.60634	0.373879	0.0002
0.639608	0.095151
0.831754	0.117651
1.71889	0.148241
1.02167	0.110863
1.13157	0.138543
1.22349	0.153442
0.826669	0.125871
LjIMA1 (root)
-Fe	+Fe	p value (two-sided Welch's t test)
0.868461	0.509362	8.5246e-07
0.873221	0.269438
1.02056	0.363516
1.15741	0.407996
0.863961	0.340474
0.891251	0.598075
1.10551	0.487801
1.2207	0.521585
LjIMA2 (root)
-Fe	+Fe	p value (two-sided Welch's t test)
0.650387	0.0383268	3.2284e-05
0.886856	0.0567443
0.939952	0.0369597
1.27385	0.0231048
0.892178	0.00720526
1.1762	0.0225093
0.68201	0.0126102
1.49857	0.0190068

## Sheet: Fig.5
Fig. 5a,b
Ct values
LjUBQ				LjIMA1				LjIMA2
None	KNO3	NH4Cl	NH4NO3	None	KNO3	NH4Cl	NH4NO3	None	KNO3	NH4Cl	NH4NO3
19.4189	18.0657	18.0353	18.8878	23.2122	20.9459	19.5911	19.4739	24.9443	22.562	21.5991	20.954
19.4797	18.0503	17.9101	19.5295	23.7022	21.3882	19.1955	20.6215	25.5516	23.8307	21.0711	22.9235
18.8217	17.7873	18.3762	19.5284	23.6241	20.0262	19.8346	20.6744	24.9479	22.1397	21.697	22.355
Fig. 5a
None	KNO3	NH4Cl	NH4NO3		p value (one-way ANOVA followed by multiple comparisons)
1.34071	2.52461	6.32235	12.3818	None vs. KNO3	0.3901
0.995708	1.83827	7.62592	8.71953	None vs. NH4Cl	0.0022
0.666121	3.9376	6.76387	8.3994	None vs. NH4NO3	0.0001
				KNO3 vs. NH4Cl	0.0179
				KNO3 vs. NH4NO3	0.0007
				NH4Cl vs. NH4NO3	0.0889
Fig. 5b
None	KNO3	NH4Cl	NH4NO3		p value (one-way ANOVA followed by multiple comparisons)
1.27992	2.61192	4.98471	14.0764	None vs. KNO3	0.9141
0.876286	1.07253	6.59067	5.60753	None vs. NH4Cl	0.114
0.843897	2.88575	5.89913	8.30962	None vs. NH4NO3	0.0084
				KNO3 vs. NH4Cl	0.2736
				KNO3 vs. NH4NO3	0.0197
				NH4Cl vs. NH4NO3	0.299
Fig. 5d
WT					Ljima1/2						p value (two-way ANOVA followed by multiple comparisons)
N:0 Fe:0	N:0 Fe:1	N:10 Fe:0	N:10 Fe:0.1	N:10 Fe:1	N:0 Fe:0	N:0 Fe:1	N:10 Fe:0	N:10 Fe:0.1	N:10 Fe:1	N:0 Fe:0:WT vs. N:0 Fe:0:Ljima1/2	0.9999
16.8	14.8	63	55.4	40	16.8	14.4	31.6	47.6	56	N:0 Fe:0:WT vs. N:0 Fe:1:WT	0.9999
14.6	15.2	66.8	51.2	44.4	15	17.4	22.2	52.6	54.6	N:0 Fe:0:WT vs. N:0 Fe:1:Ljima1/2	0.9999
14.4	10.2	58	60.4	50.4	12.8	18.6	29.4	44.4	44.2	N:0 Fe:0:WT vs. N:10 Fe:0:WT	1.8402e-38
15	13	55.6	62.4	38.6	15.8	11.2	38.4	47	51.2	N:0 Fe:0:WT vs. N:10 Fe:0:Ljima1/2	2.2254e-08
19	14.4	50	64	45.6	16	15.4	31.2	41.6	42	N:0 Fe:0:WT vs. N:10 Fe:0.1:WT	2.9554e-37
14.6	14.2	44	62	37.4	13.4	16	27.2	44.6	41	N:0 Fe:0:WT vs. N:10 Fe:0.1:Ljima1/2	7.8009e-27
14	12.6	70	57.6	37	14.8	17.2	25.6	45.2	33.4	N:0 Fe:0:WT vs. N:10 Fe:1:WT	6.5504e-23
15.8	14.6	65.2	58	38	15.2	14.8	23.2	45	38.6	N:0 Fe:0:WT vs. N:10 Fe:1:Ljima1/2	4.4273e-26
19.4	16.2	48.2	59	48	24.4	16.6	37.2	45.4	42.4	N:0 Fe:0:Ljima1/2 vs. N:0 Fe:1:WT	0.9999
15	15	58.2	40.8	47.2	20	13.8	31.4	44	46.4	N:0 Fe:0:Ljima1/2 vs. N:0 Fe:1:Ljima1/2	0.9999
18.6	13.6	65.6	59.6	40.6	14.8	13.2	30.4	48.4	48.8	N:0 Fe:0:Ljima1/2 vs. N:10 Fe:0:WT	2.7991e-38
16.2		48		41.6	16.8	14.8	27.4	46	44.8	N:0 Fe:0:Ljima1/2 vs. N:10 Fe:0:Ljima1/2	3.6423e-08
										N:0 Fe:0:Ljima1/2 vs. N:10 Fe:0.1:WT	4.49e-37
										N:0 Fe:0:Ljima1/2 vs. N:10 Fe:0.1:Ljima1/2	1.2791e-26
										N:0 Fe:0:Ljima1/2 vs. N:10 Fe:1:WT	1.0958e-22
										N:0 Fe:0:Ljima1/2 vs. N:10 Fe:1:Ljima1/2	7.2902e-26
										N:0 Fe:1:WT vs. N:0 Fe:1:Ljima1/2	0.9999
										N:0 Fe:1:WT vs. N:10 Fe:0:WT	1.6099e-39
										N:0 Fe:1:WT vs. N:10 Fe:0:Ljima1/2	2.4286e-10
										N:0 Fe:1:WT vs. N:10 Fe:0.1:WT	2.353e-38
										N:0 Fe:1:WT vs. N:10 Fe:0.1:Ljima1/2	2.3476e-28
										N:0 Fe:1:WT vs. N:10 Fe:1:WT	1.3912e-24
										N:0 Fe:1:WT vs. N:10 Fe:1:Ljima1/2	1.2441e-27
										N:0 Fe:1:Ljima1/2 vs. N:10 Fe:0:WT	3.2481e-39
										N:0 Fe:1:Ljima1/2 vs. N:10 Fe:0:Ljima1/2	2.7805e-09
										N:0 Fe:1:Ljima1/2 vs. N:10 Fe:0.1:WT	5.2412e-38
										N:0 Fe:1:Ljima1/2 vs. N:10 Fe:0.1:Ljima1/2	1.0069e-27
										N:0 Fe:1:Ljima1/2 vs. N:10 Fe:1:WT	7.761e-24
										N:0 Fe:1:Ljima1/2 vs. N:10 Fe:1:Ljima1/2	5.6138e-27
										N:10 Fe:0:WT vs. N:10 Fe:0:Ljima1/2	6.1508e-25
										N:10 Fe:0:WT vs. N:10 Fe:0.1:WT	0.9999
										N:10 Fe:0:WT vs. N:10 Fe:0.1:Ljima1/2	1.4988e-06
										N:10 Fe:0:WT vs. N:10 Fe:1:WT	2.1815e-10
										N:10 Fe:0:WT vs. N:10 Fe:1:Ljima1/2	2.864e-07
										N:10 Fe:0:Ljima1/2 vs. N:10 Fe:0.1:WT	8.0973e-24
										N:10 Fe:0:Ljima1/2 vs. N:10 Fe:0.1:Ljima1/2	1.3788e-11
										N:10 Fe:0:Ljima1/2 vs. N:10 Fe:1:WT	1.1844e-07
										N:10 Fe:0:Ljima1/2 vs. N:10 Fe:1:Ljima1/2	8.4835e-11
										N:10 Fe:0.1:WT vs. N:10 Fe:0.1:Ljima1/2	6.7975e-06
										N:10 Fe:0.1:WT vs. N:10 Fe:1:WT	1.4243e-09
										N:10 Fe:0.1:WT vs. N:10 Fe:1:Ljima1/2	1.4037e-06
										N:10 Fe:0.1:Ljima1/2 vs. N:10 Fe:1:WT	0.9999
										N:10 Fe:0.1:Ljima1/2 vs. N:10 Fe:1:Ljima1/2	0.9999
										N:10 Fe:1:WT vs. N:10 Fe:1:Ljima1/2	0.9999
Fig. 5e
WT					Ljima1/2						p value (two-way ANOVA followed by multiple comparisons)
N:0 Fe:0	N:0 Fe:1	N:10 Fe:0	N:10 Fe:0.1	N:10 Fe:1	N:0 Fe:0	N:0 Fe:1	N:10 Fe:0	N:10 Fe:0.1	N:10 Fe:1	N:0 Fe:0:WT vs. N:0 Fe:0:Ljima1/2	0.9992
6.68831	5.22727	45.974	34.2857	20	4.09091	6.2013	67.8896	44.6753	36.7208	N:0 Fe:0:WT vs. N:0 Fe:1:WT	0.9999
6.85065	4.74026	41.7532	38.1818	31.039	4.41558	6.03896	76.8182	42.4026	40.6169	N:0 Fe:0:WT vs. N:0 Fe:1:Ljima1/2	0.9999
5.87662	5.55195	43.539	24.2208	31.3636	4.41558	6.68831	86.8831	39.8052	47.7597	N:0 Fe:0:WT vs. N:10 Fe:0:WT	3.6464e-11
6.36364	6.52597	41.4286	41.9156	29.2532	3.92857	4.9026	69.6753	43.3766	44.3506	N:0 Fe:0:WT vs. N:10 Fe:0:Ljima1/2	4.9849e-14
										N:0 Fe:0:WT vs. N:10 Fe:0.1:WT	1.8156e-08
										N:0 Fe:0:WT vs. N:10 Fe:0.1:Ljima1/2	5.5089e-11
										N:0 Fe:0:WT vs. N:10 Fe:1:WT	4.738e-06
										N:0 Fe:0:WT vs. N:10 Fe:1:Ljima1/2	6.3279e-11
										N:0 Fe:0:Ljima1/2 vs. N:0 Fe:1:WT	0.9999
										N:0 Fe:0:Ljima1/2 vs. N:0 Fe:1:Ljima1/2	0.9999
										N:0 Fe:0:Ljima1/2 vs. N:10 Fe:0:WT	8.3882e-12
										N:0 Fe:0:Ljima1/2 vs. N:10 Fe:0:Ljima1/2	4.9849e-14
										N:0 Fe:0:Ljima1/2 vs. N:10 Fe:0.1:WT	3.2599e-09
										N:0 Fe:0:Ljima1/2 vs. N:10 Fe:0.1:Ljima1/2	1.2437e-11
										N:0 Fe:0:Ljima1/2 vs. N:10 Fe:1:WT	7.0694e-07
										N:0 Fe:0:Ljima1/2 vs. N:10 Fe:1:Ljima1/2	1.42e-11
										N:0 Fe:1:WT vs. N:0 Fe:1:Ljima1/2	0.9999
										N:0 Fe:1:WT vs. N:10 Fe:0:WT	1.9558e-11
										N:0 Fe:1:WT vs. N:10 Fe:0:Ljima1/2	4.9849e-14
										N:0 Fe:1:WT vs. N:10 Fe:0.1:WT	8.7834e-09
										N:0 Fe:1:WT vs. N:10 Fe:0.1:Ljima1/2	2.9318e-11
										N:0 Fe:1:WT vs. N:10 Fe:1:WT	2.1252e-06
										N:0 Fe:1:WT vs. N:10 Fe:1:Ljima1/2	3.3595e-11
										N:0 Fe:1:Ljima1/2 vs. N:10 Fe:0:WT	2.6304e-11
										N:0 Fe:1:Ljima1/2 vs. N:10 Fe:0:Ljima1/2	4.9849e-14
										N:0 Fe:1:Ljima1/2 vs. N:10 Fe:0.1:WT	1.2413e-08
										N:0 Fe:1:Ljima1/2 vs. N:10 Fe:0.1:Ljima1/2	3.9587e-11
										N:0 Fe:1:Ljima1/2 vs. N:10 Fe:1:WT	3.1151e-06
										N:0 Fe:1:Ljima1/2 vs. N:10 Fe:1:Ljima1/2	4.5413e-11
										N:10 Fe:0:WT vs. N:10 Fe:0:Ljima1/2	9.1781e-10
										N:10 Fe:0:WT vs. N:10 Fe:0.1:WT	0.2039
										N:10 Fe:0:WT vs. N:10 Fe:0.1:Ljima1/2	0.9999
										N:10 Fe:0:WT vs. N:10 Fe:1:WT	0.0011
										N:10 Fe:0:WT vs. N:10 Fe:1:Ljima1/2	0.9999
										N:10 Fe:0:Ljima1/2 vs. N:10 Fe:0.1:WT	2.8709e-12
										N:10 Fe:0:Ljima1/2 vs. N:10 Fe:0.1:Ljima1/2	5.8898e-10
										N:10 Fe:0:Ljima1/2 vs. N:10 Fe:1:WT	1.0125e-13
										N:10 Fe:0:Ljima1/2 vs. N:10 Fe:1:Ljima1/2	5.0856e-10
										N:10 Fe:0.1:WT vs. N:10 Fe:0.1:Ljima1/2	0.2873
										N:10 Fe:0.1:WT vs. N:10 Fe:1:WT	0.5003
										N:10 Fe:0.1:WT vs. N:10 Fe:1:Ljima1/2	0.3196
										N:10 Fe:0.1:Ljima1/2 vs. N:10 Fe:1:WT	0.0019
										N:10 Fe:0.1:Ljima1/2 vs. N:10 Fe:1:Ljima1/2	0.9999
										N:10 Fe:1:WT vs. N:10 Fe:1:Ljima1/2	0.0022
Fig. 5f
WT					Ljima1/2						p value (two-way ANOVA followed by multiple comparisons)
N:0 Fe:0	N:0 Fe:1	N:10 Fe:0	N:10 Fe:0.1	N:10 Fe:1	N:0 Fe:0	N:0 Fe:1	N:10 Fe:0	N:10 Fe:0.1	N:10 Fe:1	N:0 Fe:0:WT vs. N:0 Fe:0:Ljima1/2	0.0018
0.950999	1.20159	0.823441	0.742841	0.735816	0.574537	1.00259	0.157428	0.355544	0.702319	N:0 Fe:0:WT vs. N:0 Fe:1:WT	0.0218
0.900268	1.25187	0.827851	0.816109	0.722062	0.700632	0.800449	0.113011	0.321228	0.736122	N:0 Fe:0:WT vs. N:0 Fe:1:Ljima1/2	0.3124
0.959811	1.15972	0.770095	0.824749	0.632017	0.633857	1.36031	0.189331	0.331113	0.639106	N:0 Fe:0:WT vs. N:10 Fe:0:WT	0.4316
1.02298	1.24228	0.794308	0.719452	0.720421	0.642312	1.34757	0.220314	0.362066	0.729885	N:0 Fe:0:WT vs. N:10 Fe:0:Ljima1/2	5.4519e-11
										N:0 Fe:0:WT vs. N:10 Fe:0.1:WT	0.2224
										N:0 Fe:0:WT vs. N:10 Fe:0.1:Ljima1/2	1.7799e-08
										N:0 Fe:0:WT vs. N:10 Fe:1:WT	0.0213
										N:0 Fe:0:WT vs. N:10 Fe:1:Ljima1/2	0.0208
										N:0 Fe:0:Ljima1/2 vs. N:0 Fe:1:WT	7.652e-08
										N:0 Fe:0:Ljima1/2 vs. N:0 Fe:1:Ljima1/2	2.0388e-06
										N:0 Fe:0:Ljima1/2 vs. N:10 Fe:0:WT	0.3361
										N:0 Fe:0:Ljima1/2 vs. N:10 Fe:0:Ljima1/2	4.8623e-06
										N:0 Fe:0:Ljima1/2 vs. N:10 Fe:0.1:WT	0.5853
										N:0 Fe:0:Ljima1/2 vs. N:10 Fe:0.1:Ljima1/2	0.0049
										N:0 Fe:0:Ljima1/2 vs. N:10 Fe:1:WT	0.9929
										N:0 Fe:0:Ljima1/2 vs. N:10 Fe:1:Ljima1/2	0.9934
										N:0 Fe:1:WT vs. N:0 Fe:1:Ljima1/2	0.9533
										N:0 Fe:1:WT vs. N:10 Fe:0:WT	4.9298e-05
										N:0 Fe:1:WT vs. N:10 Fe:0:Ljima1/2	8.9928e-14
										N:0 Fe:1:WT vs. N:10 Fe:0.1:WT	1.5894e-05
										N:0 Fe:1:WT vs. N:10 Fe:0.1:Ljima1/2	4.5268e-12
										N:0 Fe:1:WT vs. N:10 Fe:1:WT	8.8723e-07
										N:0 Fe:1:WT vs. N:10 Fe:1:Ljima1/2	8.6284e-07
										N:0 Fe:1:Ljima1/2 vs. N:10 Fe:0:WT	0.0016
										N:0 Fe:1:Ljima1/2 vs. N:10 Fe:0:Ljima1/2	4.4575e-13
										N:0 Fe:1:Ljima1/2 vs. N:10 Fe:0.1:WT	0.00051415
										N:0 Fe:1:Ljima1/2 vs. N:10 Fe:0.1:Ljima1/2	6.0352e-11
										N:0 Fe:1:Ljima1/2 vs. N:10 Fe:1:WT	2.6707e-05
										N:0 Fe:1:Ljima1/2 vs. N:10 Fe:1:Ljima1/2	2.5944e-05
										N:10 Fe:0:WT vs. N:10 Fe:0:Ljima1/2	9.4071e-09
										N:10 Fe:0:WT vs. N:10 Fe:0.1:WT	0.9999
										N:10 Fe:0:WT vs. N:10 Fe:0.1:Ljima1/2	6.2605e-06
										N:10 Fe:0:WT vs. N:10 Fe:1:WT	0.8848
										N:10 Fe:0:WT vs. N:10 Fe:1:Ljima1/2	0.8806
										N:10 Fe:0:Ljima1/2 vs. N:10 Fe:0.1:WT	2.5766e-08
										N:10 Fe:0:Ljima1/2 vs. N:10 Fe:0.1:Ljima1/2	0.2889
										N:10 Fe:0:Ljima1/2 vs. N:10 Fe:1:WT	3.9203e-07
										N:10 Fe:0:Ljima1/2 vs. N:10 Fe:1:Ljima1/2	4.0296e-07
										N:10 Fe:0.1:WT vs. N:10 Fe:0.1:Ljima1/2	1.925e-05
										N:10 Fe:0.1:WT vs. N:10 Fe:1:WT	0.9833
										N:10 Fe:0.1:WT vs. N:10 Fe:1:Ljima1/2	0.9822
										N:10 Fe:0.1:Ljima1/2 vs. N:10 Fe:1:WT	0.00037012
										N:10 Fe:0.1:Ljima1/2 vs. N:10 Fe:1:Ljima1/2	0.00038106
										N:10 Fe:1:WT vs. N:10 Fe:1:Ljima1/2	0.9999

## Sheet: Fig.6
Fig. 6a
WT			Atima3			Atima1/2/3
0.1	5	50	0.1	5	50	0.1	5	50		p value (two-way ANOVA followed by multiple comparisons)
0.0014	0.0266	0.0256	0.0008	0.0416	0.0228	0.0016	0.0394	0.0244	WT:0.1 vs. WT:5	1.2679e-13
0.002	0.0352	0.0242	0.0016	0.0238	0.0238	0.002	0.0188	0.0336	WT:0.1 vs. WT:50	1.2679e-13
0.0016	0.0286	0.0274	0.002	0.0184	0.0342	0.0016	0.028	0.0206	WT:0.1 vs. Atima3:0.1	0.9999
0.0014	0.0282	0.025	0.0018	0.0348	0.0248	0.0012	0.0212	0.0222	WT:0.1 vs. Atima3:5	1.2679e-13
0.0008	0.0354	0.0306	0.0014	0.0168	0.0224	0.001	0.0364	0.0252	WT:0.1 vs. Atima3:50	1.2679e-13
0.0022	0.0246	0.0228	0.0012	0.0328	0.0168	0.0018	0.0252	0.0136	WT:0.1 vs. Atima1/2/3:0.1	0.9999
0.0018	0.03	0.0292	0.0018	0.03	0.0316	0.0016	0.0184	0.032	WT:0.1 vs. Atima1/2/3:5	1.2679e-13
0.0012	0.0242	0.0306	0.0006	0.0336	0.0286	0.0014	0.0286	0.021	WT:0.1 vs. Atima1/2/3:50	1.2679e-13
0.002	0.021	0.0324	0.0012	0.0262	0.0298	0.002	0.0274	0.026	WT:5 vs. WT:50	0.9999
0.0014	0.0278	0.0236	0.0016	0.0324	0.0146	0.0018	0.035	0.0282	WT:5 vs. Atima3:0.1	1.2679e-13
0.0018	0.0196	0.0318	0.0014	0.0262	0.0138	0.0014	0.0148	0.0222	WT:5 vs. Atima3:5	0.9977
0.0014	0.0244	0.0238	0.0012	0.0294	0.0118	0.001	0.0402	0.0116	WT:5 vs. Atima3:50	0.5504
0.0014	0.0206	0.0246	0.001	0.036	0.0322	0.0016	0.038	0.0186	WT:5 vs. Atima1/2/3:0.1	1.2679e-13
0.0026	0.0268	0.0194	0.0014	0.0216	0.0212	0.0024	0.0352	0.011	WT:5 vs. Atima1/2/3:5	0.7511
0.0014	0.0226	0.0242	0.0018	0.01623	0.0264	0.0024	0.0358	0.0114	WT:5 vs. Atima1/2/3:50	0.6879
0.0018	0.0236	0.0182	0.0026	0.015	0.0164	0.0012	0.031	0.0314	WT:50 vs. Atima3:0.1	1.2679e-13
0.0012	0.0198	0.0242	0.0016	0.0248	0.0332	0.0014	0.0154	0.0408	WT:50 vs. Atima3:5	0.9571
0.0016	0.0272	0.0208	0.0022		0.0336	0.0012	0.0242	0.0164	WT:50 vs. Atima3:50	0.8537
0.002	0.0352	0.023	0.0012		0.0178	0.0018		0.0392	WT:50 vs. Atima1/2/3:0.1	1.2679e-13
0.0018	0.0358	0.0348	0.0012		0.0166	0.0012		0.035	WT:50 vs. Atima1/2/3:5	0.4537
0.0022	0.018	0.0194	0.0008		0.0184	0.0012		0.036	WT:50 vs. Atima1/2/3:50	0.9315
0.0018	0.0198	0.0326	0.0018		0.0192	0.0016		0.0232	Atima3:0.1 vs. Atima3:5	1.2679e-13
0.002	0.0258	0.0172	0.001		0.0324	0.0018		0.0122	Atima3:0.1 vs. Atima3:50	1.2679e-13
0.0012	0.0238	0.0196	0.0018		0.0204	0.0012		0.0262	Atima3:0.1 vs. Atima1/2/3:0.1	0.9999
0.0014	0.021	0.0326	0.0018		0.0172	0.0018		0.021	Atima3:0.1 vs. Atima1/2/3:5	1.2679e-13
0.0016	0.0272	0.0242	0.0014		0.0164	0.0016		0.0148	Atima3:0.1 vs. Atima1/2/3:50	1.2679e-13
0.0012	0.0284	0.0226	0.0016			0.0018		0.01	Atima3:5 vs. Atima3:50	0.2516
0.0014	0.018	0.0228	0.0014			0.0012			Atima3:5 vs. Atima1/2/3:0.1	1.2679e-13
0.0016	0.029	0.0206	0.0012			0.0016			Atima3:5 vs. Atima1/2/3:5	0.9964
0.0022			0.0016			0.0012			Atima3:5 vs. Atima1/2/3:50	0.3471
0.001			0.0008			0.0018			Atima3:50 vs. Atima1/2/3:0.1	1.2679e-13
0.0016						0.0016			Atima3:50 vs. Atima1/2/3:5	0.0213
0.0014						0.0016			Atima3:50 vs. Atima1/2/3:50	0.9999
0.0018						0.0014			Atima1/2/3:0.1 vs. Atima1/2/3:5	1.2679e-13
0.002						0.0018			Atima1/2/3:0.1 vs. Atima1/2/3:50	1.2679e-13
0.0012						0.0012			Atima1/2/3:5 vs. Atima1/2/3:50	0.0358
0.0012						0.001
0.001						0.0014
						0.001
						0.0008
Fig. 6b
WT			Atima3			Atima1/2/3				p value (two-way ANOVA followed by multiple comparisons)
0.1	5	50	0.1	5	50	0.1	5	50	WT:0.1 vs. WT:5	2.4036e-13
0.503178	3.5796	3.99278	0.537158	2.9603	2.37659	0.571759	2.65709	1.98048	WT:0.1 vs. WT:50	2.4036e-13
0.5019	3.75768	3.93559	0.561028	3.2338	2.41519	0.56029	3.20395	2.24357	WT:0.1 vs. Atima3:0.1	0.999
0.504092	4.44377	3.71202	0.57777	3.08913	2.26328	0.545669	3.12784	2.24032	WT:0.1 vs. Atima3:5	2.4036e-13
0.458979	4.17114	3.46839	0.528003	3.0846	2.96995	0.615502	3.02949	2.13099	WT:0.1 vs. Atima3:50	2.4036e-13
0.551107	3.67641	4.23163	0.610384	3.41844	2.74413	0.701471	3.2623	2.4272	WT:0.1 vs. Atima1/2/3:0.1	0.9852
0.392164	4.01658	3.37192	0.59263	3.27905	2.66864	0.64883	3.34278	2.41729	WT:0.1 vs. Atima1/2/3:5	2.4036e-13
									WT:0.1 vs. Atima1/2/3:50	2.4158e-13
									WT:5 vs. WT:50	0.9379
									WT:5 vs. Atima3:0.1	2.4036e-13
									WT:5 vs. Atima3:5	5.7165e-06
									WT:5 vs. Atima3:50	9.6834e-13
									WT:5 vs. Atima1/2/3:0.1	2.4036e-13
									WT:5 vs. Atima1/2/3:5	7.5352e-07
									WT:5 vs. Atima1/2/3:50	2.4403e-13
									WT:50 vs. Atima3:0.1	2.4036e-13
									WT:50 vs. Atima3:5	0.00037873
									WT:50 vs. Atima3:50	3.3141e-11
									WT:50 vs. Atima1/2/3:0.1	2.4036e-13
									WT:50 vs. Atima1/2/3:5	5.3255e-05
									WT:50 vs. Atima1/2/3:50	2.6357e-13
									Atima3:0.1 vs. Atima3:5	2.4036e-13
									Atima3:0.1 vs. Atima3:50	2.4047e-13
									Atima3:0.1 vs. Atima1/2/3:0.1	0.9999
									Atima3:0.1 vs. Atima1/2/3:5	2.4036e-13
									Atima3:0.1 vs. Atima1/2/3:50	2.4514e-13
									Atima3:5 vs. Atima3:50	0.0004123
									Atima3:5 vs. Atima1/2/3:0.1	2.4036e-13
									Atima3:5 vs. Atima1/2/3:5	0.9995
									Atima3:5 vs. Atima1/2/3:50	4.7657e-08
									Atima3:50 vs. Atima1/2/3:0.1	2.4047e-13
									Atima3:50 vs. Atima1/2/3:5	0.0027
									Atima3:50 vs. Atima1/2/3:50	0.1783
									Atima1/2/3:0.1 vs. Atima1/2/3:5	2.4036e-13
									Atima1/2/3:0.1 vs. Atima1/2/3:50	2.4736e-13
									Atima1/2/3:5 vs. Atima1/2/3:50	3.5864e-07
Fig. 6d
WT				Atima3						p value (two-way ANOVA followed by multiple comparisons)
N:5 Fe:75	N:5 Fe:0	N:50 Fe:75	N:50 Fe:0	N:5 Fe:75	N:5 Fe:0	N:50 Fe:75	N:50 Fe:0		N:5 Fe:75:WT vs. N:5 Fe:75:Atima3	0.0162
3.87555	3.5643	3.54597	3.22554	3.54187	0.115547	2.58502	0.156521		N:5 Fe:75:WT vs. N:5 Fe:0:WT	0.0434
3.26429	3.30282	3.88606	3.2975	3.3868	0.138027	3.23911	0.126294		N:5 Fe:75:WT vs. N:5 Fe:0:Atima3	4.7096e-13
3.98906	3.31015	3.64742	2.79776	3.25897	0.169731	2.71075	0.128482		N:5 Fe:75:WT vs. N:50 Fe:75:WT	0.9999
3.94258	2.718	3.80964	3.02566	2.60373	0.136684	2.0167	0.0574725		N:5 Fe:75:WT vs. N:50 Fe:75:Atima3	1.6951e-07
3.31544	2.89998	3.63838	2.84744	2.96387	0.0848911	2.21525	0.0592865		N:5 Fe:75:WT vs. N:50 Fe:0:WT	0.0024
3.60324	3.10617	3.71411	2.71008	2.78478	0.103118	2.25535	0.0491798		N:5 Fe:75:WT vs. N:50 Fe:0:Atima3	4.7096e-13
									N:5 Fe:75:Atima3 vs. N:5 Fe:0:WT	0.9999
									N:5 Fe:75:Atima3 vs. N:5 Fe:0:Atima3	4.7096e-13
									N:5 Fe:75:Atima3 vs. N:50 Fe:75:WT	0.0078
									N:5 Fe:75:Atima3 vs. N:50 Fe:75:Atima3	0.0134
									N:5 Fe:75:Atima3 vs. N:50 Fe:0:WT	0.9974
									N:5 Fe:75:Atima3 vs. N:50 Fe:0:Atima3	4.7096e-13
									N:5 Fe:0:WT vs. N:5 Fe:0:Atima3	4.7096e-13
									N:5 Fe:0:WT vs. N:50 Fe:75:WT	0.0221
									N:5 Fe:0:WT vs. N:50 Fe:75:Atima3	0.0046
									N:5 Fe:0:WT vs. N:50 Fe:0:WT	0.9631
									N:5 Fe:0:WT vs. N:50 Fe:0:Atima3	4.7096e-13
									N:5 Fe:0:Atima3 vs. N:50 Fe:75:WT	4.7096e-13
									N:5 Fe:0:Atima3 vs. N:50 Fe:75:Atima3	4.7162e-13
									N:5 Fe:0:Atima3 vs. N:50 Fe:0:WT	4.7096e-13
									N:5 Fe:0:Atima3 vs. N:50 Fe:0:Atima3	0.9999
									N:50 Fe:75:WT vs. N:50 Fe:75:Atima3	7.3453e-08
									N:50 Fe:75:WT vs. N:50 Fe:0:WT	0.0011
									N:50 Fe:75:WT vs. N:50 Fe:0:Atima3	4.7096e-13
									N:50 Fe:75:Atima3 vs. N:50 Fe:0:WT	0.0731
									N:50 Fe:75:Atima3 vs. N:50 Fe:0:Atima3	4.714e-13
									N:50 Fe:0:WT vs. N:50 Fe:0:Atima3	4.7096e-13
Fig. 6e
WT				Atima3						p value (two-way ANOVA followed by multiple comparisons)
N:5 Fe:75	N:5 Fe:0	N:50 Fe:75	N:50 Fe:0	N:5 Fe:75	N:5 Fe:0	N:50 Fe:75	N:50 Fe:0		N:5 Fe:75:WT vs. N:5 Fe:75:Atima3	0.3022
49.3445	42.1176	71.8655	65.7311	61.1092	38.8403	75.9832	171.025		N:5 Fe:75:WT vs. N:5 Fe:0:WT	0.5387
55.479	43.9664	76.9076	61.6975	64.4706	38.2521	85.6471	180.185		N:5 Fe:75:WT vs. N:5 Fe:0:Atima3	0.1523
48.084	42.7899	88.5882	55.1429	76.1513	40.1008	87.8319	188.42		N:5 Fe:75:WT vs. N:50 Fe:75:WT	3.4842e-06
58.1446	33.4495	74.4774	71.3415	55.4007	38.0226	78.0052	154.573		N:5 Fe:75:WT vs. N:50 Fe:75:Atima3	2.3033e-06
43.2491	47.169	76.6986	77.2213	52.1341	32.7962	77.0906	152.221		N:5 Fe:75:WT vs. N:50 Fe:0:WT	0.0055
44.2944	35.1481	88.7195	79.8345	54.4861	35.1481	76.3066	165.81		N:5 Fe:75:WT vs. N:50 Fe:0:Atima3	4.7096e-13
									N:5 Fe:75:Atima3 vs. N:5 Fe:0:WT	0.0028
									N:5 Fe:75:Atima3 vs. N:5 Fe:0:Atima3	0.00026594
									N:5 Fe:75:Atima3 vs. N:50 Fe:75:WT	0.0049
									N:5 Fe:75:Atima3 vs. N:50 Fe:75:Atima3	0.0034
									N:5 Fe:75:Atima3 vs. N:50 Fe:0:WT	0.6933
									N:5 Fe:75:Atima3 vs. N:50 Fe:0:Atima3	4.7096e-13
									N:5 Fe:0:WT vs. N:5 Fe:0:Atima3	0.9938
									N:5 Fe:0:WT vs. N:50 Fe:75:WT	7.8308e-09
									N:5 Fe:0:WT vs. N:50 Fe:75:Atima3	5.2667e-09
									N:5 Fe:0:WT vs. N:50 Fe:0:WT	1.4342e-05
									N:5 Fe:0:WT vs. N:50 Fe:0:Atima3	4.7096e-13
									N:5 Fe:0:Atima3 vs. N:50 Fe:75:WT	7.5896e-10
									N:5 Fe:0:Atima3 vs. N:50 Fe:75:Atima3	5.1641e-10
									N:5 Fe:0:Atima3 vs. N:50 Fe:0:WT	1.2207e-06
									N:5 Fe:0:Atima3 vs. N:50 Fe:0:Atima3	4.7096e-13
									N:50 Fe:75:WT vs. N:50 Fe:75:Atima3	0.9999
									N:50 Fe:75:WT vs. N:50 Fe:0:WT	0.2822
									N:50 Fe:75:WT vs. N:50 Fe:0:Atima3	4.7096e-13
									N:50 Fe:75:Atima3 vs. N:50 Fe:0:WT	0.2241
									N:50 Fe:75:Atima3 vs. N:50 Fe:0:Atima3	4.7096e-13
									N:50 Fe:0:WT vs. N:50 Fe:0:Atima3	4.7096e-13

## Sheet: Supplementary Fig. 1
Supplementary Fig. 1b
None	WT	∆NifH		p value (one-way ANOVA followed by multiple comparisons)
10.3	57.25	10.4	None vs. WT	7.204e-07
10.25	42.85	10.25	None vs. ∆NifH	0.9992
11.25	56.1	10.55	WT vs. ∆NifH	6.9301e-07
10.25	43.45	10.6
10.65	34.6	10.25

## Sheet: Supplementary Fig. 5
Supplementary Fig. 5a-d
Ct values
LjUBQ (shoot)
0	3	5	7	11	16	21	5 ΔNifH	11 ΔNifH
20.8229	17.8831	17.907	19.6515	19.8969	19.6329	20.9874	18.6239	18.0932
20.0301	18.0491	17.5027	19.2204	18.4628	19.4996	20.4972	20.0326	17.5084
20.1453	18.6932	17.9982	19.271	20.2873	19.9912	20.579	18.8205	18.5015
LjIMA1 (shoot)
0	3	5	7	11	16	21	5 ΔNifH	11 ΔNifH
28.474	21.489	19.8642	24.2981	22.1368	24.2349	25.9021	20.6674	25.7553
27.7759	21.954	20.6074	22.6431	21.8069	23.9278	24.7743	21.6409	24.771
26.9918	22.1022	19.5449	24.4493	22.5768	24.1875	25.3201	20.7532	25.0042
LjIMA2 (shoot)
0	3	5	7	11	16	21	5 ΔNifH	11 ΔNifH
25.934	22.8373	22.5483	24.2487	21.8627	23.6733	25.0042	22.7654	23.7575
25.8055	22.7453	21.8646	23.5677	22.55	23.1916	23.8501	23.9566	22.9797
26.3821	22.9963	21.5569	24.1334	22.9126	23.7137	24.4653	22.8132	23.4844
LjUBQ (root)
0	3	5	7	11	16	21	5 ΔNifH	11 ΔNifH
20.3104	19.0376	19.3886	17.8541	18.716	18.2194	17.4204	21.2381	18.1652
20.2235	19.9891	18.4977	17.8351	18.5853	19.5923	16.8789	21.7656	17.6391
19.7535	18.9074	18.9131	17.3829	18.6548	17.8345	17.6346	21.9978	18.2693
LjIMA1 (root)
0	3	5	7	11	16	21	5 ΔNifH	11 ΔNifH
38.6036	30.1934	20.9277	18.7237	15.0016	17.434	16.9222	24.9554	22.7112
36.9972	30.6787	22.1266	17.7817	15.5517	17.7223	16.6634	27.8477	21.1509
32.8057	29.9143	18.3156	18.1615	14.8685	16.9731	17.2837	25.1123	22.1295
LjIMA2 (root)
0	3	5	7	11	16	21	5 ΔNifH	11 ΔNifH
31.4749	27.3512	28.505	27.0412	23.1545	27.5999	27.215	28.9321	29.7488
32.5187	27.9775	28.0348	26.3234	24.3179	27.2868	26.729	31.1598	29.1197
32.7257	27.3139	26.781	27.3423	23.0722	26.9551	26.9172	29.1113	31.3624
Supplementary Fig. 5a
0	3	5	7	11	16	21	5 ΔNifH	11 ΔNifH		p value (one-way ANOVA followed by multiple comparisons)
0.814567	13.4481	42.1654	6.53692	34.66	6.74184	5.42826	39.717	0.808373	0 vs. 3	0.5707
0.76276	10.9303	19.0339	15.2681	16.1231	7.6049	8.44517	53.7	1.06628	0 vs. 5	9.9774e-05
1.42267	15.4136	56.0438	4.52176	33.4885	8.93118	6.12192	42.8843	1.80559	0 vs. 7	0.9999
									0 vs. 11	0.004
									0 vs. 16	0.9999
									0 vs. 21	0.9999
									0 vs. 5 ΔNifH	1.3856e-05
									0 vs. 11 ΔNifH	0.9999
Supplementary Fig. 5b
0	3	5	7	11	16	21	5 ΔNifH	11 ΔNifH		p value (one-way ANOVA followed by multiple comparisons)
1.43593	1.6009	1.9887	2.05045	12.7037	3.01604	3.06587	2.81192	0.978622	0 vs. 3	0.9999
0.906032	1.91435	2.41354	2.43812	2.91987	3.83997	4.85737	3.26934	1.11866	0 vs. 5	0.9999
0.658038	2.51407	4.21176	1.70615	8.04281	3.75949	3.3561	3.1173	1.56944	0 vs. 7	0.9999
									0 vs. 11	0.001
									0 vs. 16	0.7214
									0 vs. 21	0.5387
									0 vs. 5 ΔNifH	0.9999
									0 vs. 11 ΔNifH	0.9999
Supplementary Fig. 5c
0	3	5	7	11	16	21	5 ΔNifH	11 ΔNifH		p value (one-way ANOVA followed by multiple comparisons)
0.0719668	10.1317	7954.23	12651.4	303426	39841.1	32650.6	1757.62	989.528	0 vs. 3	0.9999
0.206311	13.9966	1868.56	23989	189293	84497.7	26840.5	341.205	2026.53	0 vs. 5	0.9999
2.72172	11.2338	34976.4	13476.2	318942	41997.6	29482.9	2669.15	1591.83	0 vs. 7	0.9999
									0 vs. 11	1.3735e-09
									0 vs. 16	0.1364
									0 vs. 21	0.9999
									0 vs. 5 ΔNifH	0.9999
									0 vs. 11 ΔNifH	0.9999
Supplementary Fig. 5d
0	3	5	7	11	16	21	5 ΔNifH	11 ΔNifH		p value (one-way ANOVA followed by multiple comparisons)
1.72184	12.4219	7.12087	6.78026	182.261	5.92948	4.44986	19.0855	1.28759	0 vs. 3	0.9999
0.786342	15.5623	5.31961	11.0054	74.3262	19.0784	4.28223	5.87361	1.38284	0 vs. 5	0.9999
0.491819	11.6471	16.9176	3.96963	184.955	7.09972	6.34565	28.5405	0.45212	0 vs. 7	0.9999
									0 vs. 11	1.2287e-06
									0 vs. 16	0.9999
									0 vs. 21	0.9999
									0 vs. 5 ΔNifH	0.9999
									0 vs. 11 ΔNifH	0.9999

## Sheet: Supplementary Fig. 6
Supplementary Fig. 6c
EV	LjIMA1	LjIMA2						p value (one-way ANOVA followed by multiple comparisons)
315.615	396.99	318.599					EV vs. LjIMA1	1.4486e-07
229.652	490.185	339.156					EV vs. LjIMA2	0.0027
246.682	522.678	359.857					LjIMA1 vs. LjIMA2	0.00026111
155.268	439.39	321.712
142.506	410.486	367.206
194.083	459.647	267.162
239.776	566.84	324.942
Supplementary Fig. 6d
EV	LjIMA1	LjIMA2						p value (one-way ANOVA followed by multiple comparisons)
13	9	5					EV vs. LjIMA1	3.2865e-08
13	6	3					EV vs. LjIMA2	3.4033e-08
10	0	3					LjIMA1 vs. LjIMA2	0.9478
14	1	4
24	1	1
19	0	5
16	3	6
	6	1
	5	0
	5	2
	3
	2
Supplementary Fig. 6e
0	0.01	0.1	0.5	1	2.5	5		p value (one-way ANOVA followed by multiple comparisons)
4	4	5	4	5	5	1	0 vs. 0.01	0.164
2	2	4	3	3	5	2	0 vs. 0.1	0.1133
3	6	2	4	2	3	3	0 vs. 0.5	0.6267
3	2	4	5	2	2	4	0 vs. 1	0.9496
2	4	5	2	5	4	4	0 vs. 2.5	0.5092
3	2	4	4	2	3	3	0 vs. 5	0.9985
3	8	4	5	4	4	3	0.01 vs. 0.1	0.9999
3	5	5	3	3	5	1	0.01 vs. 0.5	0.9794
3	5	3	4	2	5	2	0.01 vs. 1	0.733
3	5	4	3	3	2		0.01 vs. 2.5	0.998
1	3	4	3	4			0.01 vs. 5	0.0768
4	3	6	4	5			0.1 vs. 0.5	0.9496
							0.1 vs. 1	0.6267
							0.1 vs. 2.5	0.9917
							0.1 vs. 5	0.0518
							0.5 vs. 1	0.9936
							0.5 vs. 2.5	0.9999
							0.5 vs. 5	0.374
							1 vs. 2.5	0.9713
							1 vs. 5	0.7683
							2.5 vs. 5	0.2885
Supplementary Fig. 6f
0	0.01	0.1	0.5	1	2.5	5		p value (one-way ANOVA followed by multiple comparisons)
3	3	5	2	4	4	1	0 vs. 0.01	0.172
2	2	3	3	3	4	0	0 vs. 0.1	0.1165
3	5	2	4	2	2	1	0 vs. 0.5	0.9982
3	2	3	4	2	2	2	0 vs. 1	0.8701
2	4	4	2	5	3	0	0 vs. 2.5	0.9999
2	2	4	4	2	3	0	0 vs. 5	0.0036
1	7	4	4	4	2	0	0.01 vs. 0.1	0.9999
3	4	5	2	2	2	0	0.01 vs. 0.5	0.4421
3	4	3	3	2	1	0	0.01 vs. 1	0.8701
3	4	2	1	2	0		0.01 vs. 2.5	0.1323
1	3	3	2	4			0.01 vs. 5	5.3935e-07
3	3	6	1	4			0.1 vs. 0.5	0.3358
							0.1 vs. 1	0.7821
							0.1 vs. 2.5	0.0893
							0.1 vs. 5	2.7108e-07
							0.5 vs. 1	0.9912
							0.5 vs. 2.5	0.9886
							0.5 vs. 5	0.00064909
							1 vs. 2.5	0.7812
							1 vs. 5	5.5881e-05
							2.5 vs. 5	0.0118

## Sheet: Supplementary Fig. 7
Supplementary Fig. 7a,b
Ct values
LjUBQ			LjIRT1
WT non-ino	WT 5 dai	Ljima1/2 5 dai	WT non-ino	WT 5 dai	Ljima1/2 5 dai
17.1354	17.6414	17.6788	21.1166	21.4533	20.9121
16.8435	18.0115	17.8916	20.675	21.5739	21.1667
17.0886	17.3294	18.3236	21.4953	21.1342	21.4017
LjUBQ			LjFRO2a
WT non-ino	WT 5 dai	Ljima1/2 5 dai	WT non-ino	WT 5 dai	Ljima1/2 5 dai
16.8046	18.4514	18.9644	22.2302	24.1226	23.6433
16.5963	18.6158	19.6324	21.3242	23.0555	23.775
16.8355	18.9387	19.2953	22.3807	24.5088	23.8846
Supplementary Fig. 7a
WT non-ino	WT 5 dai	Ljima1/2 5 dai		p value (one-way ANOVA followed by multiple comparisons)
1.05116	1.18206	1.76531	WT non-ino vs. WT 5 dai	0.1845
1.16616	1.40526	1.71484	WT non-ino vs. Ljima1/2 5 dai	0.0016
0.782687	1.1879	1.9658	WT 5 dai vs. Ljima1/2 5 dai	0.011
Supplementary Fig. 7b
WT non-ino	WT 5 dai	Ljima1/2 5 dai		p value (one-way ANOVA followed by multiple comparisons)
0.84821	0.715375	1.42328	WT non-ino vs. WT 5 dai	0.9869
1.3757	1.67981	2.06395	WT non-ino vs. Ljima1/2 5 dai	0.2036
0.780664	0.767351	1.51435	WT 5 dai vs. Ljima1/2 5 dai	0.247

[truncated: 8 more sheets: Supplementary Fig. 8, Supplementary Fig. 9, Supplementary Fig. 10, Supplementary Fig. 11, Supplementary Fig. 12, Supplementary Fig. 13, Supplementary Fig. 14, Supplementary Fig. 15]
